# Supplementary material for: 2-(4-Methyl­phen­yl)-2H-indazole
Source: Acta Crystallogr Sect E Struct Rep Online. 2010 Oct 9;66(Pt 11):o2732. doi: 10.1107/S1600536810038948 (PMC3009268; doi:10.1107/S1600536810038948)
Supplement: Supplementary file 1 [file e-66-o2732-sup1.cif]

##############################################################################
###                                                                        ###
###        Electronic paper (Acta Crystallographica Section E)             ###
###                                                                        ###
##############################################################################
#                                                                            #
# This CIF contains the data in a paper accepted for publication in Acta     #
# Crystallographica Section E. It conforms to the requirements of Notes      #
# for Authors for Section E, and has been peer reviewed under the auspices   #
# of the IUCr Commission on Journals.                                        #
#                                                                            #
# Full details of the Crystallographic Information File format               #
# are given in the paper "The Crystallographic Information File (CIF):       #
# a New Standard Archive File for Crystallography" by S. R. Hall, F. H.      #
# Allen and I. D. Brown [Acta Cryst. (1991), A47, 655-685].                  #
#                                                                            #
# The current version of the core CIF dictionary is obtainable from          #
# ftp://ftp.iucr.org/pub/cif_core.dic. The current version number is 2.4.    #
#                                                                            #
# Software is freely available for graphical display of the structure(s) in  #
# this CIF.  For information consult the CIF home page http://www.iucr.org/  #
# cif/home.html                                                              #
#                                                                            #
# This file may be used for bona fide research purposes within the           #
# scientific community so long as proper attribution is given to the journal # 
# article from which it was obtained.                                        #
#                                                                            #
##############################################################################
                                             
data_global
_audit_creation_method     'from SHELXL97 CIF and IUCr SHELXL97-template'
_journal_date_recd_electronic     2010-09-23
_journal_date_accepted     2010-09-29
_journal_name_full     'Acta Crystallographica, Section E'
_journal_year     2010
_journal_volume     66
_journal_issue     11
_journal_page_first     o2732
_journal_page_last     o2732
_journal_paper_category     QO
_journal_coeditor_code     IM2233
_publ_contact_author_name     'Xingqin Zhou'
_publ_contact_author_address
;
Key Laboratory of Nuclear Medicine,
Ministry of Health, Jiangsu Key
Laboratory of Molecular Nuclear Medicine,
Jiangsu Institute of Nuclear Medicine,
Wuxi, Jiangsu 214063
People's Republic of China
;
_publ_contact_author_email     xingqin118@126.com
_publ_contact_author_fax     86-510-85514482-3523
_publ_contact_author_phone     86-510-85513113
_publ_section_title
;
2-(4-Methylphenyl)-2<i>H</i>-indazole
;
loop_
    _publ_author_name
    _publ_author_footnote
    _publ_author_address
    'Zhou, Xingqin' .
;
Key Laboratory of Nuclear Medicine,
Ministry of Health, Jiangsu Key Laboratory of Molecular Nuclear Medicine,
Jiangsu Institute of Nuclear Medicine,
Wuxi, Jiangsu 214063
People's Republic of China
;
    'Qin, Xiaofen' .
;
Key Laboratory of Nuclear Medicine,
Ministry of Health, Jiangsu Key Laboratory of Molecular Nuclear Medicine,
Jiangsu Institute of Nuclear Medicine,
Wuxi, Jiangsu 214063
People's Republic of China
;
    'Zhang, Jiankang' .
;
Key Laboratory of Nuclear Medicine,
Ministry of Health, Jiangsu Key Laboratory of Molecular Nuclear Medicine,
Jiangsu Institute of Nuclear Medicine,
Wuxi, Jiangsu 214063
People's Republic of China
;
data_I
_chemical_name_systematic
;
2-(4-Methylphenyl)-2<i>H</i>-indazole
;
_chemical_name_common     ?
_chemical_formula_moiety     'C14 H12 N2'
_chemical_formula_sum     'C14 H12 N2'
_chemical_formula_iupac     'C14 H12 N2'
_chemical_formula_weight     208.26
_chemical_melting_point     ?
_symmetry_cell_setting     monoclinic
_symmetry_space_group_name_H-M     'P 21/n'
_symmetry_space_group_name_Hall     '-P 2yn'
loop_
    _symmetry_equiv_pos_as_xyz
    'x, y, z'
    '-x+1/2, y+1/2, -z+1/2'
    '-x, -y, -z'
    'x-1/2, -y-1/2, z-1/2'
_cell_length_a     12.539(4)
_cell_length_b     6.029(2)
_cell_length_c     14.401(5)
_cell_angle_alpha     90.00
_cell_angle_beta     93.636(5)
_cell_angle_gamma     90.00
_cell_volume     1086.4(6)
_cell_formula_units_Z     4
_cell_measurement_reflns_used     1425
_cell_measurement_theta_min     2.835
_cell_measurement_theta_max     24.41
_cell_measurement_temperature     298(2)
_exptl_crystal_description     prism
_exptl_crystal_colour     colorless
_exptl_crystal_size_max     0.48
_exptl_crystal_size_mid     0.34
_exptl_crystal_size_min     0.31
_exptl_crystal_density_diffrn     1.273
_exptl_crystal_density_meas     ?
_exptl_crystal_density_method     'not measured'
_exptl_crystal_F_000     440
_exptl_absorpt_coefficient_mu     0.076
_exptl_absorpt_correction_type     multi-scan
_exptl_absorpt_process_details     '(SADABS; Sheldrick, 1996)'
_exptl_absorpt_correction_T_min     0.9691
_exptl_absorpt_correction_T_max     0.9799
_exptl_special_details
;
;
_diffrn_ambient_temperature     298(2)
_diffrn_radiation_type     MoK\a
_diffrn_radiation_wavelength     0.71073
_diffrn_radiation_source     'fine-focus sealed tube'
_diffrn_radiation_monochromator     graphite
_diffrn_measurement_device_type     'Bruker SMART CCD area-detector'
_diffrn_measurement_method     'phi and omega scans'
_diffrn_detector_area_resol_mean     ?
_diffrn_reflns_number     5372
_diffrn_reflns_av_R_equivalents     0.0387
_diffrn_reflns_av_sigmaI/netI     0.0373
_diffrn_reflns_theta_min     2.22
_diffrn_reflns_theta_max     25.01
_diffrn_reflns_theta_full     25.01
_diffrn_measured_fraction_theta_max     0.997
_diffrn_measured_fraction_theta_full     0.997
_diffrn_reflns_limit_h_min     -12
_diffrn_reflns_limit_h_max     14
_diffrn_reflns_limit_k_min     -7
_diffrn_reflns_limit_k_max     7
_diffrn_reflns_limit_l_min     -17
_diffrn_reflns_limit_l_max     15
_diffrn_standards_number     ?
_diffrn_standards_interval_count     ?
_diffrn_standards_interval_time     ?
_diffrn_standards_decay_%     ?
_refine_special_details
;
Refinement of <i>F</i>^2^ against ALL reflections. The weighted <i>R</i>-factor
<i>wR</i> and goodness of fit <i>S</i> are based on <i>F</i>^2^, conventional
<i>R</i>-factors <i>R</i> are based on <i>F</i>, with <i>F</i> set to zero for
negative <i>F</i>^2^. The threshold expression of <i>F</i>^2^ >
\s(<i>F</i>^2^) is used only for calculating <i>R</i>-factors(gt) <i>etc</i>.
and is not relevant to the choice of reflections for refinement.
<i>R</i>-factors based on <i>F</i>^2^ are statistically about twice as large
as those based on <i>F</i>, and <i>R</i>- factors based on ALL data will be
even larger.
;
_reflns_number_total     1915
_reflns_number_gt     1236
_reflns_threshold_expression     I>2\s(I)
_refine_ls_structure_factor_coef     Fsqd
_refine_ls_matrix_type     full
_refine_ls_R_factor_all     0.0805
_refine_ls_R_factor_gt     0.0491
_refine_ls_wR_factor_gt     0.1160
_refine_ls_wR_factor_ref     0.1398
_refine_ls_goodness_of_fit_ref     1.028
_refine_ls_restrained_S_all     1.028
_refine_ls_number_reflns     1911
_refine_ls_number_parameters     145
_refine_ls_number_restraints     0
_refine_ls_hydrogen_treatment     constr
_refine_ls_weighting_scheme     calc
_refine_ls_weighting_details
         'calc w=1/[\s^2^(Fo^2^)+(0.0692P)^2^+0.1862P] where P=(Fo^2^+2Fc^2^)/3'
_atom_sites_solution_hydrogens     geom
_atom_sites_solution_primary     direct
_atom_sites_solution_secondary     difmap
_refine_ls_shift/su_max     0.000
_refine_ls_shift/su_mean     0.000
_refine_diff_density_max     0.270
_refine_diff_density_min     -0.262
_refine_ls_extinction_method     none
_refine_ls_extinction_coef     ?
loop_
    _atom_type_symbol
    _atom_type_description
    _atom_type_scat_dispersion_real
    _atom_type_scat_dispersion_imag
    _atom_type_scat_source
    'C' 'C' 0.0033 0.0016
                         'International Tables Vol C Tables 4.2.6.8 and 6.1.1.4'
    'H' 'H' 0.0000 0.0000
                         'International Tables Vol C Tables 4.2.6.8 and 6.1.1.4'
    'N' 'N' 0.0061 0.0033
                         'International Tables Vol C Tables 4.2.6.8 and 6.1.1.4'
_computing_data_collection     'SMART (Bruker, 1998)'
_computing_cell_refinement     'SAINT (Bruker, 1998)'
_computing_data_reduction     'SAINT (Bruker, 1999)'
_computing_structure_solution     'SHELXS97 (Sheldrick, 2008)'
_computing_structure_refinement     'SHELXL97 (Sheldrick, 2008)'
_computing_molecular_graphics     'SHELXTL (Sheldrick, 2008)'
_computing_publication_material     'SHELXTL (Sheldrick, 2008)'
loop_
    _atom_site_type_symbol
    _atom_site_label
    _atom_site_fract_x
    _atom_site_fract_y
    _atom_site_fract_z
    _atom_site_U_iso_or_equiv
    _atom_site_adp_type
    _atom_site_calc_flag
    _atom_site_refinement_flags
    _atom_site_occupancy
    _atom_site_disorder_assembly
    _atom_site_disorder_group
    N N1 0.57580(13) 0.0040(3) 0.35143(12) 0.0442(5) Uani d . 1 . .
    N N2 0.55544(13) 0.2100(3) 0.38504(11) 0.0420(5) Uani d . 1 . .
    C C1 0.64349(16) 0.3229(4) 0.41472(14) 0.0457(6) Uani d . 1 . .
    H H1 0.6458 0.4648 0.4401 0.055 Uiso calc R 1 . .
    C C2 0.72979(16) 0.1879(4) 0.40029(13) 0.0433(5) Uani d . 1 . .
    C C3 0.84218(17) 0.2057(4) 0.41335(16) 0.0566(7) Uani d . 1 . .
    H H3 0.8738 0.3327 0.4393 0.068 Uiso calc R 1 . .
    C C4 0.90270(19) 0.0330(5) 0.38714(17) 0.0631(7) Uani d . 1 . .
    H H4 0.9767 0.0421 0.3958 0.076 Uiso calc R 1 . .
    C C5 0.85600(18) -0.1603(4) 0.34703(16) 0.0573(7) Uani d . 1 . .
    H H5 0.9002 -0.2748 0.3295 0.069 Uiso calc R 1 . .
    C C6 0.74854(17) -0.1839(4) 0.33324(15) 0.0490(6) Uani d . 1 . .
    H H6 0.7188 -0.3122 0.3067 0.059 Uiso calc R 1 . .
    C C7 0.68372(16) -0.0084(3) 0.36036(13) 0.0409(5) Uani d . 1 . .
    C C8 0.44707(16) 0.2872(3) 0.38157(13) 0.0417(5) Uani d . 1 . .
    C C9 0.36778(16) 0.1513(4) 0.41005(14) 0.0473(6) Uani d . 1 . .
    H H9 0.3846 0.0112 0.4338 0.057 Uiso calc R 1 . .
    C C10 0.26299(17) 0.2226(4) 0.40340(15) 0.0516(6) Uani d . 1 . .
    H H10 0.2097 0.1297 0.4231 0.062 Uiso calc R 1 . .
    C C11 0.23572(17) 0.4304(4) 0.36780(15) 0.0486(6) Uani d . 1 . .
    C C12 0.31752(18) 0.5648(4) 0.34099(16) 0.0538(6) Uani d . 1 . .
    H H12 0.3012 0.7054 0.3177 0.065 Uiso calc R 1 . .
    C C13 0.42283(18) 0.4963(4) 0.34777(15) 0.0508(6) Uani d . 1 . .
    H H13 0.4767 0.5901 0.3298 0.061 Uiso calc R 1 . .
    C C14 0.12148(18) 0.5069(5) 0.35741(19) 0.0705(8) Uani d . 1 . .
    H H14A 0.0757 0.3925 0.3788 0.106 Uiso calc R 1 . .
    H H14B 0.1025 0.5382 0.2931 0.106 Uiso calc R 1 . .
    H H14C 0.1133 0.6386 0.3937 0.106 Uiso calc R 1 . .
loop_
    _atom_site_aniso_label
    _atom_site_aniso_U_11
    _atom_site_aniso_U_22
    _atom_site_aniso_U_33
    _atom_site_aniso_U_12
    _atom_site_aniso_U_13
    _atom_site_aniso_U_23
    N1 0.0509(12) 0.0386(11) 0.0432(10) -0.0059(8) 0.0047(8) -0.0025(8)
    N2 0.0471(10) 0.0377(10) 0.0415(10) -0.0048(8) 0.0052(8) -0.0015(8)
    C1 0.0542(13) 0.0396(12) 0.0435(12) -0.0105(11) 0.0031(10) -0.0045(10)
    C2 0.0475(13) 0.0466(13) 0.0358(11) -0.0073(10) 0.0036(9) 0.0012(10)
    C3 0.0516(14) 0.0626(16) 0.0550(15) -0.0127(12) -0.0006(11) -0.0055(12)
    C4 0.0455(14) 0.0786(19) 0.0649(16) -0.0015(13) 0.0008(11) 0.0010(14)
    C5 0.0574(16) 0.0582(16) 0.0569(15) 0.0101(12) 0.0085(11) 0.0021(12)
    C6 0.0571(14) 0.0443(13) 0.0462(13) -0.0015(11) 0.0089(10) 0.0016(10)
    C7 0.0474(13) 0.0419(13) 0.0338(11) -0.0041(10) 0.0061(9) 0.0037(9)
    C8 0.0481(12) 0.0409(13) 0.0360(11) -0.0024(10) 0.0034(9) -0.0015(9)
    C9 0.0538(14) 0.0410(13) 0.0471(13) -0.0047(11) 0.0024(10) 0.0072(10)
    C10 0.0494(14) 0.0526(15) 0.0530(14) -0.0080(11) 0.0044(10) 0.0026(11)
    C11 0.0513(13) 0.0533(15) 0.0408(12) 0.0021(11) -0.0006(10) -0.0063(11)
    C12 0.0639(16) 0.0453(14) 0.0516(14) 0.0050(12) -0.0002(11) 0.0034(11)
    C13 0.0569(15) 0.0437(14) 0.0523(14) -0.0078(11) 0.0064(10) 0.0051(11)
    C14 0.0573(16) 0.082(2) 0.0707(17) 0.0118(14) -0.0054(12) -0.0070(15)
_geom_special_details
;
All e.s.d.'s (except the e.s.d. in the dihedral angle between two l.s. planes)
are estimated using the full covariance matrix. The cell e.s.d.'s are taken
into account individually in the estimation of e.s.d.'s in distances, angles
and torsion angles; correlations between e.s.d.'s in cell parameters are only
used when they are defined by crystal symmetry. An approximate (isotropic)
treatment of cell e.s.d.'s is used for estimating e.s.d.'s involving l.s.
planes.
;
loop_
    _geom_bond_atom_site_label_1
    _geom_bond_atom_site_label_2
    _geom_bond_site_symmetry_2
    _geom_bond_distance
    _geom_bond_publ_flag
    N1 C7 . 1.353(2) ?
    N1 N2 . 1.362(2) ?
    N2 C1 . 1.344(2) ?
    N2 C8 . 1.434(3) ?
    C1 C2 . 1.380(3) ?
    C1 H1 . 0.9300 ?
    C2 C3 . 1.414(3) ?
    C2 C7 . 1.422(3) ?
    C3 C4 . 1.356(3) ?
    C3 H3 . 0.9300 ?
    C4 C5 . 1.411(3) ?
    C4 H4 . 0.9300 ?
    C5 C6 . 1.357(3) ?
    C5 H5 . 0.9300 ?
    C6 C7 . 1.405(3) ?
    C6 H6 . 0.9300 ?
    C8 C9 . 1.371(3) ?
    C8 C13 . 1.378(3) ?
    C9 C10 . 1.380(3) ?
    C9 H9 . 0.9300 ?
    C10 C11 . 1.388(3) ?
    C10 H10 . 0.9300 ?
    C11 C12 . 1.381(3) ?
    C11 C14 . 1.503(3) ?
    C12 C13 . 1.381(3) ?
    C12 H12 . 0.9300 ?
    C13 H13 . 0.9300 ?
    C14 H14A . 0.9600 ?
    C14 H14B . 0.9600 ?
    C14 H14C . 0.9600 ?
loop_
    _geom_angle_atom_site_label_1
    _geom_angle_atom_site_label_2
    _geom_angle_atom_site_label_3
    _geom_angle_site_symmetry_1
    _geom_angle_site_symmetry_3
    _geom_angle
    _geom_angle_publ_flag
    C7 N1 N2 . . 103.03(16) ?
    C1 N2 N1 . . 113.95(17) ?
    C1 N2 C8 . . 127.16(19) ?
    N1 N2 C8 . . 118.82(16) ?
    N2 C1 C2 . . 106.85(19) ?
    N2 C1 H1 . . 126.6 ?
    C2 C1 H1 . . 126.6 ?
    C1 C2 C3 . . 136.0(2) ?
    C1 C2 C7 . . 104.43(17) ?
    C3 C2 C7 . . 119.5(2) ?
    C4 C3 C2 . . 118.4(2) ?
    C4 C3 H3 . . 120.8 ?
    C2 C3 H3 . . 120.8 ?
    C3 C4 C5 . . 121.5(2) ?
    C3 C4 H4 . . 119.2 ?
    C5 C4 H4 . . 119.2 ?
    C6 C5 C4 . . 121.9(2) ?
    C6 C5 H5 . . 119.0 ?
    C4 C5 H5 . . 119.0 ?
    C5 C6 C7 . . 117.8(2) ?
    C5 C6 H6 . . 121.1 ?
    C7 C6 H6 . . 121.1 ?
    N1 C7 C6 . . 127.45(19) ?
    N1 C7 C2 . . 111.74(18) ?
    C6 C7 C2 . . 120.80(19) ?
    C9 C8 C13 . . 120.3(2) ?
    C9 C8 N2 . . 119.91(19) ?
    C13 C8 N2 . . 119.78(19) ?
    C8 C9 C10 . . 119.9(2) ?
    C8 C9 H9 . . 120.1 ?
    C10 C9 H9 . . 120.1 ?
    C9 C10 C11 . . 121.2(2) ?
    C9 C10 H10 . . 119.4 ?
    C11 C10 H10 . . 119.4 ?
    C12 C11 C10 . . 117.6(2) ?
    C12 C11 C14 . . 120.8(2) ?
    C10 C11 C14 . . 121.6(2) ?
    C11 C12 C13 . . 121.9(2) ?
    C11 C12 H12 . . 119.0 ?
    C13 C12 H12 . . 119.0 ?
    C8 C13 C12 . . 119.1(2) ?
    C8 C13 H13 . . 120.4 ?
    C12 C13 H13 . . 120.4 ?
    C11 C14 H14A . . 109.5 ?
    C11 C14 H14B . . 109.5 ?
    H14A C14 H14B . . 109.5 ?
    C11 C14 H14C . . 109.5 ?
    H14A C14 H14C . . 109.5 ?
    H14B C14 H14C . . 109.5 ?
