# Supplementary material for: 2-(4-Methyl­phen­yl)-2H-indazole
Source: Acta Crystallogr Sect E Struct Rep Online. 2010 Oct 9;66(Pt 11):o2732. doi: 10.1107/S1600536810038948 (PMC3009268; doi:10.1107/S1600536810038948)
Supplement: Supplementary file 2 [file e-66-o2732-Isup2.hkl]

# 
# h,k,l, Fc-squared, Fo-squared, sigma(Fo-squared) and status flag 
# 
data_I
_shelx_title ' 051209e in P2(1)/n' 
_shelx_refln_list_code          4 
_shelx_F_calc_maximum      225.89 
_exptl_crystal_F_000       380.00 
_reflns_d_resolution_high  0.8406 
 
loop_ 
 _symmetry_equiv_pos_as_xyz 
 'x, y, z' 
 '-x+1/2, y+1/2, -z+1/2' 
 '-x, -y, -z' 
 'x-1/2, -y-1/2, z-1/2' 
 
_cell_length_a    12.5390 
_cell_length_b     6.0285 
_cell_length_c    14.4015 
_cell_angle_alpha  90.000 
_cell_angle_beta   93.636 
_cell_angle_gamma  90.000 
 
_shelx_F_squared_multiplier     1.000 
 
loop_ 
 _refln_index_h 
 _refln_index_k 
 _refln_index_l 
 _refln_F_squared_calc 
 _refln_F_squared_meas 
 _refln_F_squared_sigma 
 _refln_observed_status 
   2   0   0     3474.43     2982.92     29.23 o 
   4   0   0     1234.18     1203.15      9.01 o 
   6   0   0     1364.71     1521.90     14.66 o 
   8   0   0       17.77       15.21      1.66 o 
  10   0   0      445.83      399.50      8.93 o 
  12   0   0       35.38       29.20      5.77 o 
  14   0   0        0.80        3.76      4.08 o 
   1   1   0        0.89        0.38      0.48 o 
   2   1   0       56.61       57.99      2.58 o 
   3   1   0       34.47       31.17      1.37 o 
   4   1   0       24.91       26.17      1.07 o 
   5   1   0        2.31        3.50      0.78 o 
   6   1   0       76.87       76.29      2.08 o 
   7   1   0       84.21       96.23      2.30 o 
   8   1   0        0.22        0.71      0.85 o 
   9   1   0       56.54       49.51      3.96 o 
  10   1   0        0.30       -0.06      1.63 o 
  11   1   0       37.84       36.69      3.55 o 
  12   1   0        9.47        5.14      2.15 o 
  13   1   0        0.22        2.49      2.78 o 
  14   1   0        0.00       -2.65      2.65 o 
   0   2   0        0.02       -1.27      1.27 o 
   1   2   0      636.45      570.66      8.79 o 
   2   2   0      472.84      523.61      5.47 o 
   3   2   0        0.00       -0.47      0.65 o 
   4   2   0      918.44      979.15     10.48 o 
   5   2   0     1338.97     1476.60     10.68 o 
   6   2   0       40.55       41.81      2.30 o 
   7   2   0        2.98        1.12      1.23 o 
   8   2   0      120.18      121.31      4.12 o 
   9   2   0       77.44       80.82      4.86 o 
  10   2   0      587.58      606.79      9.73 o 
  11   2   0        5.22        6.32      1.79 o 
  12   2   0       20.61       16.34      3.15 o 
  13   2   0        1.38        0.55      2.37 o 
  14   2   0        4.42        5.86      2.92 o 
   1   3   0       86.25       86.72      4.63 o 
   2   3   0        2.95        5.67      1.95 o 
   3   3   0      364.66      381.10     15.28 o 
   4   3   0      199.24      196.11      4.96 o 
   5   3   0        4.27        4.80      1.74 o 
   6   3   0       62.92       61.07      2.98 o 
   7   3   0      187.65      177.60      5.20 o 
   8   3   0        2.68        1.30      1.85 o 
   9   3   0       88.07       95.76      3.88 o 
  10   3   0        0.08       -0.89      1.57 o 
  11   3   0        0.37       -0.94      1.66 o 
  12   3   0        3.70        3.35      2.55 o 
  13   3   0        0.66        2.05      2.67 o 
   0   4   0      988.47     1089.27     23.78 o 
   1   4   0       49.24       56.56      3.84 o 
   2   4   0       77.80       82.46      4.44 o 
   3   4   0       53.14       39.91      3.88 o 
   4   4   0        0.13        0.12      1.30 o 
   5   4   0       16.08       19.74      2.71 o 
   6   4   0      162.72      178.75      5.55 o 
   7   4   0      285.59      314.55      7.53 o 
   8   4   0      188.87      171.43      9.75 o 
   9   4   0       86.07       86.63      5.89 o 
  10   4   0        1.79        0.65      1.97 o 
  11   4   0        1.59       -1.13      1.96 o 
  12   4   0       20.71       27.24      5.26 o 
   1   5   0        4.41        4.91      2.61 o 
   2   5   0        4.66        1.67      2.53 o 
   3   5   0        0.38       -1.03      1.74 o 
   4   5   0        1.38        0.22      2.33 o 
   5   5   0       16.14       16.11      3.34 o 
   6   5   0        5.26        5.42      2.90 o 
   7   5   0       54.53       50.89      6.04 o 
   8   5   0        0.16       -1.53      3.05 o 
   9   5   0        7.20        3.68      2.74 o 
  10   5   0        0.08       -1.45      2.66 o 
   0   6   0      289.86      284.57     14.81 o 
   1   6   0        4.54        3.50      3.32 o 
   2   6   0        0.08       -2.24      2.73 o 
   3   6   0      105.71       95.93      9.67 o 
   4   6   0       94.73       99.55     11.93 o 
   5   6   0       25.86       15.30      5.98 o 
   6   6   0        5.78        7.31      3.56 o 
   7   6   0        2.04       -1.90      3.20 o 
   8   6   0        2.82        0.78      3.36 o 
   1   7   0        8.12        2.59      3.78 o 
   2   7   0        1.69        0.25      5.56 o 
   3   7   0       18.33       13.30      6.37 o 
 -13   0   1        0.00       -2.95      3.66 o 
 -11   0   1        0.01       -2.81      2.81 o 
  -9   0   1      122.65      135.04      7.42 o 
  -7   0   1      744.46      817.23      8.77 o 
  -5   0   1      271.07      283.52      6.30 o 
  -3   0   1       29.68       31.03      1.42 o 
   1   0   1     5065.69     4251.92     44.32 o 
   3   0   1       46.45       50.64      1.81 o 
   5   0   1       70.15       63.27      2.32 o 
   7   0   1      369.94      391.68      5.65 o 
   9   0   1      126.87      120.97      6.17 o 
  11   0   1      192.21      162.51      9.22 o 
  13   0   1       11.62        2.74      4.33 o 
 -14   1   1        0.31       -0.11      3.25 o 
 -13   1   1        1.29       -1.39      2.47 o 
 -12   1   1        0.11       -0.49      1.93 o 
 -11   1   1      162.02      159.57      5.33 o 
 -10   1   1      403.25      394.63      9.41 o 
  -9   1   1       64.70       57.27      2.47 o 
  -8   1   1        1.64        0.20      0.91 o 
  -7   1   1      138.31      133.34      2.94 o 
  -6   1   1     1303.64     1307.23     16.88 o 
  -5   1   1      765.78      817.05     10.69 o 
  -4   1   1      121.40      105.90      2.64 o 
  -3   1   1      362.54      327.36      4.38 o 
  -2   1   1        0.76       -0.32      0.55 o 
  -1   1   1     1369.76     1295.17     20.25 o 
   0   1   1      390.06      397.76      8.32 o 
   1   1   1     1451.68     1359.00     24.35 o 
   2   1   1        4.95        5.72      0.98 o 
   3   1   1      267.92      262.43      3.96 o 
   4   1   1        8.01        8.16      1.08 o 
   5   1   1       15.58       16.22      1.24 o 
   6   1   1      775.23      895.78      5.67 o 
   7   1   1      209.84      215.81      2.66 o 
   8   1   1       21.42       20.68      1.76 o 
   9   1   1        2.44        0.46      1.19 o 
  10   1   1      256.99      247.14      6.27 o 
  11   1   1      111.88      111.09      4.59 o 
  12   1   1       16.28       10.56      2.54 o 
  13   1   1        4.49        2.52      3.03 o 
  14   1   1        1.10        2.10      5.07 o 
 -14   2   1        4.03        4.12      2.74 o 
 -13   2   1        1.77        2.44      2.57 o 
 -12   2   1        5.28        1.14      2.23 o 
 -11   2   1      112.83       96.30      5.45 o 
 -10   2   1       10.88        8.64      2.07 o 
  -9   2   1        0.04       -1.47      1.47 o 
  -8   2   1       68.14       68.24      3.25 o 
  -7   2   1        0.17        0.31      1.25 o 
  -6   2   1      234.12      265.56      5.47 o 
  -5   2   1        0.22       -0.91      0.91 o 
  -4   2   1      107.17      115.19      1.97 o 
  -3   2   1      299.06      325.62      5.80 o 
  -2   2   1      134.30      151.35      2.79 o 
  -1   2   1      216.21      197.13      4.33 o 
   0   2   1       43.05       30.44      1.94 o 
   1   2   1     1308.25     1337.04     47.61 o 
   2   2   1      553.94      562.14      8.26 o 
   3   2   1       36.48       34.40      1.52 o 
   4   2   1      384.12      397.89      5.40 o 
   5   2   1       52.98       41.88      1.73 o 
   6   2   1       65.36       64.92      1.98 o 
   7   2   1      101.80      105.86      2.95 o 
   8   2   1       17.87       15.58      1.77 o 
   9   2   1      388.64      375.61      5.97 o 
  10   2   1       58.56       63.64      3.03 o 
  11   2   1      250.15      221.78      6.00 o 
  12   2   1        0.02       -0.22      1.99 o 
  13   2   1        3.33        4.74      2.72 o 
  14   2   1        1.51        0.92      2.74 o 
 -13   3   1        3.33        4.52      2.87 o 
 -12   3   1        5.30       11.48      2.87 o 
 -11   3   1        7.82        2.27      2.12 o 
 -10   3   1      220.73      212.59      6.44 o 
  -9   3   1        2.64       -0.37      1.91 o 
  -8   3   1      234.57      224.94      6.07 o 
  -7   3   1       76.80       75.04      5.35 o 
  -6   3   1       81.88       90.42      3.62 o 
  -5   3   1       15.90       15.54      1.79 o 
  -4   3   1       13.67       19.67      1.71 o 
  -3   3   1        0.62       -0.18      0.62 o 
  -2   3   1       11.21       14.84      1.47 o 
  -1   3   1      298.60      381.95     11.66 o 
   0   3   1      366.27      387.54      8.25 o 
   1   3   1      134.60      159.81      5.26 o 
   2   3   1     1388.56     1517.33     29.18 o 
   3   3   1        0.19       -0.75      0.90 o 
   4   3   1      261.95      310.51      5.04 o 
   5   3   1      100.17       90.88      2.77 o 
   6   3   1        0.03       -0.87      1.31 o 
   7   3   1      161.91      165.80      5.27 o 
   8   3   1       31.10       31.69      3.06 o 
   9   3   1        5.96        1.34      1.64 o 
  10   3   1        0.00       -1.44      1.44 o 
  11   3   1        0.07       -0.84      1.66 o 
  12   3   1        0.62       -1.28      2.09 o 
  13   3   1        4.72        3.68      2.83 o 
 -12   4   1        0.01       -1.37      2.12 o 
 -11   4   1        0.12        3.21      2.49 o 
 -10   4   1        1.49       -0.43      2.19 o 
  -9   4   1        0.02       -1.86      1.90 o 
  -8   4   1       29.21       27.79      3.58 o 
  -7   4   1      307.63      306.04     18.13 o 
  -6   4   1       58.91       57.75      3.74 o 
  -5   4   1       14.71       17.52      2.50 o 
  -4   4   1      200.30      188.65      4.46 o 
  -3   4   1        5.26        3.44      1.54 o 
  -2   4   1        0.05        0.15      1.11 o 
  -1   4   1       35.27       35.32      4.10 o 
   0   4   1        9.53        0.92      2.36 o 
   1   4   1      121.03      110.35      5.18 o 
   2   4   1       26.90       31.70      3.64 o 
   3   4   1       45.50       44.16      2.90 o 
   4   4   1        0.08       -1.25      1.32 o 
   5   4   1        6.89        4.62      1.94 o 
   6   4   1      300.97      298.22      9.88 o 
   7   4   1       40.39       47.09      5.65 o 
   8   4   1       39.31       38.92      4.99 o 
   9   4   1      110.73      107.21      4.07 o 
  10   4   1        0.94       -0.33      2.03 o 
  11   4   1        0.00        0.48      2.27 o 
  12   4   1        2.81        2.11      2.63 o 
 -10   5   1        5.69        2.74      3.55 o 
  -9   5   1       10.42        8.79      3.14 o 
  -8   5   1       12.60       11.40      2.99 o 
  -7   5   1        2.51       -1.71      2.08 o 
  -6   5   1      193.24      195.87     26.26 o 
  -5   5   1       50.08       50.47      5.06 o 
  -4   5   1       15.56       16.23      3.83 o 
  -3   5   1      284.88      270.57      9.84 o 
  -2   5   1      203.75      195.63      7.71 o 
  -1   5   1        6.38        4.93      2.53 o 
   0   5   1      198.00      186.34      5.68 o 
   1   5   1       23.00       24.98      2.95 o 
   2   5   1       14.75       12.66      2.45 o 
   3   5   1       16.77       11.16      2.10 o 
   4   5   1      297.19      307.49      7.31 o 
   5   5   1       23.06       23.49      4.07 o 
   6   5   1       47.25       63.14      9.78 o 
   7   5   1       31.59       34.17      5.20 o 
   8   5   1       29.23       29.64      4.92 o 
   9   5   1        0.27        1.65      2.53 o 
  10   5   1       32.02       35.49      5.02 o 
  -8   6   1        0.56       -1.48      5.28 o 
  -7   6   1        4.97       11.50      6.61 o 
  -6   6   1       11.79        3.73      4.75 o 
  -5   6   1        8.26        7.98      4.99 o 
  -4   6   1       37.94       39.50      7.74 o 
  -3   6   1        2.84        1.67      2.93 o 
  -2   6   1        0.01       -0.06      2.79 o 
  -1   6   1       31.84       29.98      4.83 o 
   0   6   1        6.91        1.02      2.69 o 
   1   6   1      215.05      208.16      8.86 o 
   2   6   1        0.02       -1.95      1.95 o 
   3   6   1       67.93       67.43      6.24 o 
   4   6   1       68.47       77.71     13.67 o 
   5   6   1        0.31        0.35      2.63 o 
   6   6   1        9.02       11.12      3.42 o 
   7   6   1        3.03       -0.59      2.89 o 
   8   6   1        2.51        8.28      3.74 o 
  -3   7   1        0.00       -2.29      4.43 o 
  -2   7   1        0.16       -4.33      4.33 o 
  -1   7   1       13.92       10.04      3.50 o 
   0   7   1        4.66        2.02      2.39 o 
   1   7   1        0.23       -0.24      3.12 o 
   2   7   1        1.85        1.59      3.10 o 
   3   7   1        2.08        2.22      3.89 o 
 -14   0   2       10.48        6.96      4.78 o 
 -12   0   2        0.52       -0.98      3.24 o 
 -10   0   2       62.49       62.40      6.93 o 
  -8   0   2      329.79      366.40      6.92 o 
  -6   0   2      137.64      154.64      3.99 o 
  -4   0   2       89.74       98.63      3.62 o 
  -2   0   2      321.04      300.43      4.00 o 
   0   0   2        0.62        4.19      2.22 o 
   2   0   2      421.59      409.43      4.60 o 
   4   0   2       76.05       80.95      2.06 o 
   6   0   2      611.36      646.67      7.17 o 
   8   0   2       11.50       11.62      1.59 o 
  10   0   2        0.25        1.12      2.14 o 
  12   0   2       34.24       40.70      6.79 o 
  14   0   2        0.21        1.72      4.64 o 
 -14   1   2        4.09        4.01      3.54 o 
 -13   1   2       28.33       29.10      4.43 o 
 -12   1   2       11.33        6.79      2.94 o 
 -11   1   2       34.94       36.86      4.25 o 
 -10   1   2      203.73      201.38      6.83 o 
  -9   1   2      175.37      174.83      4.78 o 
  -8   1   2       33.16       37.78      3.60 o 
  -7   1   2       16.19       14.62      2.18 o 
  -6   1   2       82.66       92.02      2.99 o 
  -5   1   2      446.88      499.35      6.52 o 
  -4   1   2       85.89       78.86      2.34 o 
  -3   1   2     1225.58     1249.89      9.18 o 
  -2   1   2       68.74       70.15      1.61 o 
  -1   1   2     9999.28     9228.98    112.21 o 
   0   1   2     8284.36     7298.66    223.82 o 
   1   1   2     8955.06     7834.64    143.75 o 
   2   1   2      385.87      351.76      8.05 o 
   3   1   2     1116.75     1060.58     10.84 o 
   4   1   2        0.09       -0.27      0.42 o 
   5   1   2      803.44      896.03      5.91 o 
   6   1   2      319.25      343.02      3.59 o 
   7   1   2       23.10       23.53      1.36 o 
   8   1   2        1.02       -0.34      0.88 o 
   9   1   2      155.97      165.75      4.09 o 
  10   1   2      219.26      232.01      5.08 o 
  11   1   2       40.17       47.14      3.84 o 
  12   1   2        7.72        4.08      2.29 o 
  13   1   2       22.86       21.11      4.14 o 
  14   1   2        7.09        8.37      3.66 o 
 -14   2   2        0.21       -0.05      2.58 o 
 -13   2   2       17.35       16.44      3.77 o 
 -12   2   2        1.34       -0.37      2.52 o 
 -11   2   2       62.55       72.56      5.93 o 
 -10   2   2        0.53        0.89      1.86 o 
  -9   2   2       16.19       16.60      2.52 o 
  -8   2   2        1.70       -1.19      1.34 o 
  -7   2   2        9.87        8.69      2.71 o 
  -6   2   2       16.20        9.36      1.70 o 
  -5   2   2      196.23      203.67      6.92 o 
  -4   2   2      466.07      429.17      4.78 o 
  -3   2   2      338.38      410.00      9.88 o 
  -2   2   2      310.93      320.46      3.28 o 
  -1   2   2      219.21      210.93      2.76 o 
   0   2   2      859.26      795.70      7.13 o 
   1   2   2       14.02       10.87      1.15 o 
   2   2   2      380.07      411.67      4.25 o 
   3   2   2       31.17       28.77      1.25 o 
   4   2   2       79.45       84.95      3.31 o 
   5   2   2       21.13       19.88      2.24 o 
   6   2   2       14.23       15.25      1.44 o 
   7   2   2       54.91       55.74      2.48 o 
   8   2   2       72.13       68.09      3.62 o 
   9   2   2       28.67       30.86      2.61 o 
  10   2   2       13.63        8.96      2.06 o 
  11   2   2       15.74       18.13      2.59 o 
  12   2   2       11.66        8.00      2.62 o 
  13   2   2        0.03       -1.68      2.37 o 
  14   2   2        3.38        2.19      2.81 o 
 -13   3   2        3.77        0.73      3.34 o 
 -12   3   2        0.87        2.56      3.02 o 
 -11   3   2       10.78        9.05      2.79 o 
 -10   3   2       38.29       38.13      5.20 o 
  -9   3   2       77.69       76.46      3.87 o 
  -8   3   2      113.38      119.23      5.20 o 
  -7   3   2       69.73       67.11      3.56 o 
  -6   3   2       80.06       90.99      3.62 o 
  -5   3   2      197.89      207.62      3.91 o 
  -4   3   2        1.54        6.06      1.04 o 
  -3   3   2      429.84      492.39      4.97 o 
  -2   3   2       14.06       22.50      1.91 o 
  -1   3   2      433.78      425.76      6.39 o 
   0   3   2      469.46      449.37      7.66 o 
   1   3   2      125.20      138.14      3.89 o 
   2   3   2        0.55       -0.80      0.80 o 
   3   3   2      620.96      687.53      6.93 o 
   4   3   2        1.79        2.21      0.92 o 
   5   3   2      131.56      156.47      3.14 o 
   6   3   2       53.90       61.38      2.54 o 
   7   3   2       21.04       25.58      2.94 o 
   8   3   2      100.06       97.98      3.33 o 
   9   3   2      197.07      213.65      7.91 o 
  10   3   2       36.82       35.86      3.24 o 
  11   3   2       35.76       37.51      4.07 o 
  12   3   2        3.97        4.10      2.78 o 
  13   3   2        5.28        8.99      4.09 o 
 -12   4   2        0.48        0.93      2.59 o 
 -11   4   2       21.75       23.68      3.85 o 
 -10   4   2        1.22       -0.73      3.43 o 
  -9   4   2       47.24       55.32      4.71 o 
  -8   4   2        9.01        7.65      2.59 o 
  -7   4   2       28.60       27.83      3.36 o 
  -6   4   2       28.28       40.02      4.91 o 
  -5   4   2        1.66        0.51      1.58 o 
  -4   4   2       56.95       52.41      2.38 o 
  -3   4   2        0.49       -1.05      1.10 o 
  -2   4   2      159.77      151.97      3.67 o 
  -1   4   2       10.61        7.35      1.93 o 
   0   4   2       16.33       12.15      1.86 o 
   1   4   2        3.19       -1.01      1.17 o 
   2   4   2       53.74       59.96      3.20 o 
   3   4   2       37.45       36.42      2.33 o 
   4   4   2        0.89       -0.56      1.03 o 
   5   4   2      101.50       91.96      3.43 o 
   6   4   2        3.30        6.14      1.71 o 
   7   4   2        6.87        5.18      2.05 o 
   8   4   2       22.59       19.31      2.94 o 
   9   4   2       16.98       11.91      2.67 o 
  10   4   2        2.44        3.48      2.35 o 
  11   4   2        0.04       -1.92      2.51 o 
  12   4   2        1.81        1.76      3.10 o 
 -10   5   2        8.37        5.22      2.84 o 
  -9   5   2       47.40       41.77      4.59 o 
  -8   5   2        1.19       -1.04      2.36 o 
  -7   5   2       26.90       29.48      5.55 o 
  -6   5   2      122.92      118.40      6.83 o 
  -5   5   2      105.90       94.35      5.63 o 
  -4   5   2       80.77       72.51      5.48 o 
  -3   5   2      142.03      142.22      5.29 o 
  -2   5   2        4.20        2.62      1.97 o 
  -1   5   2      255.35      256.89      7.02 o 
   0   5   2       18.18       20.90      2.69 o 
   1   5   2      134.54      134.84      4.37 o 
   2   5   2        2.19        1.40      1.65 o 
   3   5   2      297.49      309.96      8.82 o 
   4   5   2       42.24       46.90      4.75 o 
   5   5   2      120.25      110.24      5.37 o 
   6   5   2       36.22       44.12      4.50 o 
   7   5   2        0.14       -2.21      2.21 o 
   8   5   2        1.08       -0.43      2.48 o 
   9   5   2        7.26        2.55      2.65 o 
  10   5   2       15.96       12.07      3.12 o 
  -8   6   2        2.28       -0.74      5.45 o 
  -7   6   2       29.20       34.58      8.13 o 
  -6   6   2        0.29       -2.03      3.02 o 
  -5   6   2       15.28        7.94      3.58 o 
  -4   6   2        1.78        4.21      3.27 o 
  -3   6   2        5.09        1.62      4.85 o 
  -2   6   2       14.90       25.31      4.35 o 
  -1   6   2        0.13       -1.73      1.99 o 
   0   6   2        0.39        0.88      2.06 o 
   1   6   2       25.00       25.49      5.08 o 
   2   6   2        7.34        7.04      2.22 o 
   3   6   2        7.36        7.86      2.76 o 
   4   6   2       25.79       31.52      5.12 o 
   5   6   2       17.64       15.97      4.23 o 
   6   6   2       36.54       39.83      4.77 o 
   7   6   2       37.01       47.57     10.85 o 
  -2   7   2        5.96        4.29      5.03 o 
  -1   7   2        3.15        4.12      5.21 o 
   0   7   2        5.49        5.45      2.73 o 
   1   7   2        2.10        4.62      2.86 o 
   2   7   2        4.06        6.13      3.40 o 
 -13   0   3        4.16        4.12      4.26 o 
 -11   0   3        6.63        3.52      3.73 o 
  -9   0   3      605.96      613.53     15.72 o 
  -7   0   3      382.68      401.73      7.16 o 
  -5   0   3        1.90        4.07      1.15 o 
  -3   0   3     1320.34     1309.40     11.94 o 
  -1   0   3     3375.39     3354.19     39.47 o 
   1   0   3      405.42      410.84      6.72 o 
   3   0   3      158.12      154.01      2.79 o 
   5   0   3     1213.82     1374.25     11.31 o 
   7   0   3     1998.24     2128.25     16.55 o 
   9   0   3      165.49      180.97      4.47 o 
  11   0   3      121.82      112.95      8.09 o 
  13   0   3        0.97       -2.88      3.90 o 
 -14   1   3        1.23        1.83      4.59 o 
 -13   1   3        7.05        7.02      3.28 o 
 -12   1   3       12.46        5.53      2.98 o 
 -11   1   3      387.90      381.12      9.88 o 
 -10   1   3      111.56      115.86      5.42 o 
  -9   1   3      115.67      106.32      4.96 o 
  -8   1   3       28.73       28.97      2.55 o 
  -7   1   3      403.25      418.72      6.74 o 
  -6   1   3      576.41      663.09      6.19 o 
  -5   1   3       13.83       20.61      1.49 o 
  -4   1   3        1.38       -0.08      0.53 o 
  -3   1   3      213.90      198.11      4.23 o 
  -2   1   3      436.82      437.86      4.14 o 
  -1   1   3     4075.62     3943.12     31.95 o 
   0   1   3        3.92        0.03      1.00 o 
   1   1   3      183.76      181.85      5.41 o 
   2   1   3      780.93      799.61     13.33 o 
   3   1   3       83.52       83.45      1.68 o 
   4   1   3       42.60       31.67      1.11 o 
   5   1   3       48.67       51.78      1.45 o 
   6   1   3      547.35      596.80      5.12 o 
   7   1   3        6.78        4.22      0.89 o 
   8   1   3       14.69       13.90      1.43 o 
   9   1   3       74.98       78.80      2.97 o 
  10   1   3       76.39       78.86      3.31 o 
  11   1   3      106.38       88.38      4.20 o 
  12   1   3        4.57        7.06      2.39 o 
  13   1   3        1.24       -2.61      2.87 o 
  14   1   3        3.97        4.22      6.23 o 
 -14   2   3        2.78        2.48      3.59 o 
 -13   2   3       32.62       48.77      7.33 o 
 -12   2   3       19.77       19.43      6.12 o 
 -11   2   3      223.25      184.14      9.39 o 
 -10   2   3        0.06       -0.66      1.85 o 
  -9   2   3      263.44      232.62      5.98 o 
  -8   2   3       14.03       14.56      2.22 o 
  -7   2   3       73.34       60.76      2.90 o 
  -6   2   3        0.00       -1.17      1.17 o 
  -5   2   3      148.69      140.77      4.40 o 
  -4   2   3      114.27      108.81      2.42 o 
  -3   2   3      107.05      125.93      2.59 o 
  -2   2   3       56.21       57.37      5.66 o 
  -1   2   3        0.53        0.24      0.56 o 
   0   2   3      346.58      361.49      5.22 o 
   1   2   3      200.53      249.61      4.44 o 
   2   2   3        4.72        3.95      0.71 o 
   3   2   3      143.92      158.39      3.77 o 
   4   2   3       94.67       98.53      2.37 o 
   5   2   3       44.25       42.54      1.69 o 
   6   2   3       59.05       58.34      1.95 o 
   7   2   3        0.00       -0.31      1.13 o 
   8   2   3       47.71       44.02      3.85 o 
   9   2   3       12.34       11.29      2.90 o 
  10   2   3        0.89       -1.24      1.62 o 
  11   2   3       70.85       72.25      3.70 o 
  12   2   3       17.35       17.91      3.12 o 
  13   2   3        0.40       -1.50      2.53 o 
 -13   3   3        9.90       10.18      4.08 o 
 -12   3   3        2.03        4.60      3.73 o 
 -11   3   3       18.96       15.35      3.14 o 
 -10   3   3       36.80       43.58      4.06 o 
  -9   3   3        0.31        0.00      1.79 o 
  -8   3   3       16.93       10.73      2.24 o 
  -7   3   3      123.21      113.88      4.26 o 
  -6   3   3       67.98       61.91      3.13 o 
  -5   3   3        0.14       -0.45      1.30 o 
  -4   3   3      294.48      350.53      5.29 o 
  -3   3   3       63.99       53.98      3.11 o 
  -2   3   3      658.51      641.99      6.00 o 
  -1   3   3      296.59      294.69      4.67 o 
   0   3   3      263.89      257.19      4.52 o 
   1   3   3       80.54       99.20      2.95 o 
   2   3   3        1.85       -0.74      0.74 o 
   3   3   3        4.35        1.91      0.91 o 
   4   3   3      202.65      225.84      3.90 o 
   5   3   3       42.13       42.55      1.92 o 
   6   3   3      294.04      280.32      4.92 o 
   7   3   3      256.66      255.17      4.91 o 
   8   3   3      454.83      464.26      7.60 o 
   9   3   3       14.82       17.62      3.06 o 
  10   3   3       65.15       62.22      4.80 o 
  11   3   3       21.03       15.04      3.03 o 
  12   3   3        6.13        9.81      3.06 o 
  13   3   3        0.17       -0.94      3.66 o 
 -12   4   3        2.63        0.10      2.90 o 
 -11   4   3        4.26        4.20      2.76 o 
 -10   4   3        6.89        4.00      2.62 o 
  -9   4   3      118.56      112.94      7.54 o 
  -8   4   3        4.77        1.46      2.26 o 
  -7   4   3       36.52       37.60      5.79 o 
  -6   4   3      145.23      144.24      9.17 o 
  -5   4   3       23.53       23.34      2.88 o 
  -4   4   3      164.96      157.87      5.84 o 
  -3   4   3       31.52       34.59      3.23 o 
  -2   4   3      524.48      524.42     12.51 o 
  -1   4   3      337.45      320.22      5.66 o 
   0   4   3      119.69      111.80      3.52 o 
   1   4   3       87.03       90.10      3.27 o 
   2   4   3        0.49        0.19      1.03 o 
   3   4   3       27.69       21.59      2.29 o 
   4   4   3       48.42       54.62      4.55 o 
   5   4   3       15.55       12.40      2.10 o 
   6   4   3        1.20       -0.63      1.78 o 
   7   4   3      193.63      200.28      5.94 o 
   8   4   3        9.42       11.74      2.66 o 
   9   4   3        8.34        5.50      2.67 o 
  10   4   3       18.09       15.88      4.16 o 
  11   4   3        0.87       -1.94      2.69 o 
 -10   5   3       14.01       10.05      3.51 o 
  -9   5   3       11.54        7.03      4.00 o 
  -8   5   3       26.24       17.29      4.10 o 
  -7   5   3       32.26       42.37      7.16 o 
  -6   5   3       89.01       88.06      4.87 o 
  -5   5   3       53.65       55.55      5.59 o 
  -4   5   3      207.21      196.26     17.92 o 
  -3   5   3       31.01       41.09      5.37 o 
  -2   5   3       67.21       67.49      3.91 o 
  -1   5   3       79.80       70.01      3.82 o 
   0   5   3      160.45      161.23      4.65 o 
   1   5   3        0.03       -1.36      1.36 o 
   2   5   3       75.37       66.49      3.31 o 
   3   5   3      143.92      142.68      4.77 o 
   4   5   3       11.63        9.39      2.65 o 
   5   5   3        5.13        1.01      2.29 o 
   6   5   3      137.84      130.23      5.95 o 
   7   5   3        8.49        6.37      3.20 o 
   8   5   3        4.46        1.13      2.63 o 
   9   5   3        5.95        2.90      2.91 o 
  10   5   3        0.05        0.87      3.02 o 
  -7   6   3       53.67       85.51     22.69 o 
  -6   6   3       20.96       30.92      5.24 o 
  -5   6   3        0.46       -0.46      2.96 o 
  -4   6   3       13.02       15.35      3.98 o 
  -3   6   3        4.57        4.91      4.26 o 
  -2   6   3        6.43        2.74      3.97 o 
  -1   6   3       93.98       85.58      4.91 o 
   0   6   3       16.09       16.66      3.88 o 
   1   6   3       11.72        8.08      2.84 o 
   2   6   3        1.94        1.58      2.39 o 
   3   6   3       20.69       21.93      3.64 o 
   4   6   3       69.16       76.95      7.77 o 
   5   6   3       10.90       11.37      3.30 o 
   6   6   3        0.39        1.65      2.90 o 
   7   6   3       28.83       55.61      7.85 o 
  -2   7   3       18.98       12.70      6.58 o 
  -1   7   3       11.64       11.71      6.65 o 
   0   7   3       19.01       22.32      6.86 o 
   1   7   3        0.01        2.22      2.84 o 
 -14   0   4        0.12       -4.05      4.15 o 
 -12   0   4        5.70        5.38      4.26 o 
 -10   0   4      269.86      259.63     10.83 o 
  -8   0   4        1.84        1.43      1.38 o 
  -6   0   4      505.26      501.30      8.02 o 
  -4   0   4      446.62      426.00      7.42 o 
  -2   0   4      631.20      682.84      7.79 o 
   0   0   4    51025.84    35174.09    347.03 o 
   2   0   4      166.56      159.27      2.92 o 
   4   0   4       38.87       32.14      1.62 o 
   6   0   4     1204.04     1295.53     11.81 o 
   8   0   4       34.18       28.81      2.44 o 
  10   0   4      125.88      120.50      5.31 o 
  12   0   4       19.30       19.77      5.66 o 
  14   0   4        0.19        0.46      4.75 o 
 -14   1   4        0.46        1.98      3.09 o 
 -13   1   4        0.61        1.00      2.87 o 
 -12   1   4       24.84       23.28      4.23 o 
 -11   1   4        2.88        2.39      2.42 o 
 -10   1   4      194.10      205.41      7.05 o 
  -9   1   4       19.13       19.83      2.43 o 
  -8   1   4      154.23      153.25      4.34 o 
  -7   1   4       28.87       31.61      2.58 o 
  -6   1   4       32.01       27.69      2.48 o 
  -5   1   4      155.25      165.80      2.92 o 
  -4   1   4        2.68        0.56      0.70 o 
  -3   1   4      648.07      717.74      8.24 o 
  -2   1   4     1876.05     1887.44     11.55 o 
  -1   1   4     1909.94     1824.71     10.64 o 
   0   1   4     8849.38     8432.33     45.90 o 
   1   1   4     2333.75     2256.53     59.87 o 
   2   1   4      858.18      888.63      9.98 o 
   3   1   4       52.12       45.76      1.68 o 
   4   1   4       65.55       79.44      1.70 o 
   5   1   4        0.04       -0.60      0.60 o 
   6   1   4       36.60       41.85      1.63 o 
   7   1   4       53.33       58.21      1.83 o 
   8   1   4       83.92       88.33      2.31 o 
   9   1   4       11.81       14.84      2.80 o 
  10   1   4      114.03      115.38      4.95 o 
  11   1   4       52.14       47.24      5.03 o 
  12   1   4        1.00        1.54      2.14 o 
  13   1   4        0.42        1.52      3.08 o 
  14   1   4        2.11       -0.19      3.72 o 
 -14   2   4        0.73        0.40      3.40 o 
 -13   2   4        1.59        2.42      3.04 o 
 -12   2   4       25.00       21.47      4.06 o 
 -11   2   4        0.27       -1.14      2.37 o 
 -10   2   4      270.09      276.91      6.88 o 
  -9   2   4      103.14       99.76      4.03 o 
  -8   2   4        4.53        4.78      1.77 o 
  -7   2   4       38.13       37.58      2.97 o 
  -6   2   4        0.66        0.01      1.07 o 
  -5   2   4      959.02     1043.36      8.98 o 
  -4   2   4      731.49      796.23     11.30 o 
  -3   2   4      109.02      120.16      2.63 o 
  -2   2   4       26.03       20.59      1.28 o 
  -1   2   4       11.58        8.33      1.28 o 
   0   2   4       43.88       45.09      1.99 o 
   1   2   4      168.04      167.24      4.19 o 
   2   2   4      128.24      107.69      2.59 o 
   3   2   4      172.01      146.94      2.63 o 
   4   2   4      142.06      162.94      2.94 o 
   5   2   4      406.78      418.70      5.90 o 
   6   2   4       48.16       45.40      1.89 o 
   7   2   4       43.63       36.67      2.62 o 
   8   2   4       54.29       53.76      3.55 o 
   9   2   4        2.56        1.78      1.69 o 
  10   2   4      335.97      356.65      6.85 o 
  11   2   4       16.03       21.61      3.27 o 
  12   2   4       18.32       13.37      3.82 o 
  13   2   4        0.02       -2.12      3.06 o 
 -13   3   4        6.11        8.65      3.94 o 
 -12   3   4        0.09       -0.61      2.90 o 
 -11   3   4        3.58        0.61      2.27 o 
 -10   3   4       29.52       31.02      3.75 o 
  -9   3   4       28.31       30.01      3.89 o 
  -8   3   4        6.08        5.50      1.97 o 
  -7   3   4       10.37       12.29      2.15 o 
  -6   3   4        2.84        2.56      1.56 o 
  -5   3   4       53.81       54.10      2.89 o 
  -4   3   4        0.00        0.71      0.98 o 
  -3   3   4      444.79      434.88      4.87 o 
  -2   3   4       30.74       30.10      1.84 o 
  -1   3   4       43.99       48.23      2.49 o 
   0   3   4       61.87       74.90      3.90 o 
   1   3   4       15.48       16.17      1.96 o 
   2   3   4       35.89       35.82      1.72 o 
   3   3   4       10.88       15.44      2.03 o 
   4   3   4      257.20      262.75      4.41 o 
   5   3   4      100.74       97.77      3.34 o 
   6   3   4      126.99      132.44      3.96 o 
   7   3   4      216.80      219.80      6.46 o 
   8   3   4        2.22        3.30      2.31 o 
   9   3   4      297.11      314.32      8.25 o 
  10   3   4       37.16       37.89      4.13 o 
  11   3   4        0.07       -0.78      2.20 o 
  12   3   4       15.11       14.27      3.47 o 
 -12   4   4        8.59       11.37      3.56 o 
 -11   4   4        0.00       -0.50      2.64 o 
 -10   4   4        2.02       -1.45      2.33 o 
  -9   4   4      101.29       94.45      8.82 o 
  -8   4   4      128.29      118.75      5.41 o 
  -7   4   4      406.80      442.53     21.91 o 
  -6   4   4       97.21       95.76      5.90 o 
  -5   4   4        2.29        2.19      1.70 o 
  -4   4   4        6.29        8.13      1.71 o 
  -3   4   4       12.50        7.28      1.96 o 
  -2   4   4        3.90        4.99      2.32 o 
  -1   4   4       12.60       14.43      2.58 o 
   0   4   4      578.49      632.09      8.40 o 
   1   4   4       15.43       10.55      2.05 o 
   2   4   4      154.07      146.37      4.24 o 
   3   4   4       80.33       72.00      3.17 o 
   4   4   4        7.87        7.29      1.77 o 
   5   4   4       48.94       50.40      3.38 o 
   6   4   4       70.33       71.63      5.98 o 
   7   4   4       16.08       16.79      3.13 o 
   8   4   4       93.43       90.22      5.18 o 
   9   4   4        0.86        0.17      2.44 o 
  10   4   4        0.01        0.99      2.77 o 
  11   4   4        0.20       -1.85      2.75 o 
 -10   5   4       13.32       11.86      3.64 o 
  -9   5   4        0.47       -0.59      2.64 o 
  -8   5   4       26.55       25.46      3.77 o 
  -7   5   4        0.94       -2.19      2.19 o 
  -6   5   4        0.84        2.12      2.34 o 
  -5   5   4        4.58       -0.34      2.72 o 
  -4   5   4       16.95       10.52      6.10 o 
  -3   5   4       18.81       20.08      4.88 o 
  -2   5   4        8.60        8.84      3.06 o 
  -1   5   4       10.23        5.57      2.35 o 
   0   5   4       16.87       16.01      2.22 o 
   1   5   4       60.44       77.37      4.14 o 
   2   5   4        2.89        0.14      1.57 o 
   3   5   4        0.00        0.54      1.65 o 
   4   5   4        7.97        3.70      2.06 o 
   5   5   4       20.02       19.94      3.26 o 
   6   5   4        7.44        4.99      2.67 o 
   7   5   4       65.92       88.68     14.76 o 
   8   5   4       31.14       35.62     10.24 o 
   9   5   4        1.74        0.11      3.31 o 
  -7   6   4       17.07       25.85      5.05 o 
  -6   6   4        2.87       -2.02      3.23 o 
  -5   6   4       22.59       24.76     10.01 o 
  -4   6   4       44.17       56.85     17.03 o 
  -3   6   4       23.33       25.11      6.05 o 
  -2   6   4        0.05       -2.39      3.59 o 
  -1   6   4       21.53       23.46      4.77 o 
   0   6   4      115.09      118.38      5.43 o 
   1   6   4        1.26       -2.12      2.12 o 
   2   6   4        3.96        0.76      2.71 o 
   3   6   4      114.59      119.83      5.62 o 
   4   6   4       50.71       64.51      5.33 o 
   5   6   4       27.59       33.44      4.50 o 
   6   6   4        0.99        0.74      2.85 o 
   7   6   4        3.14        8.21      4.16 o 
 -13   0   5        0.00       -2.11      3.31 o 
 -11   0   5      168.58      156.67      9.25 o 
  -9   0   5        3.97       -2.25      2.25 o 
  -7   0   5       14.11       19.53      2.34 o 
  -5   0   5       29.27       39.14      2.28 o 
  -3   0   5        0.05       -0.23      0.77 o 
  -1   0   5      444.81      486.47      6.68 o 
   1   0   5      540.28      524.34      7.54 o 
   3   0   5        8.46        6.07      1.68 o 
   5   0   5       63.65       62.31      2.44 o 
   7   0   5       50.75       55.11      2.92 o 
   9   0   5       43.31       49.64      6.67 o 
  11   0   5      268.50      278.48      8.38 o 
  13   0   5        4.95        4.29      5.10 o 
 -14   1   5        0.05       -0.64      3.50 o 
 -13   1   5        0.05       -3.43      3.43 o 
 -12   1   5        0.35       -2.43      2.43 o 
 -11   1   5       58.66       59.85      5.51 o 
 -10   1   5      489.10      476.29     10.66 o 
  -9   1   5       39.27       41.77      3.41 o 
  -8   1   5       13.09       14.97      2.10 o 
  -7   1   5       12.27        9.15      1.76 o 
  -6   1   5      337.83      343.25      4.76 o 
  -5   1   5      119.09      117.97      3.13 o 
  -4   1   5      180.67      206.95      6.12 o 
  -3   1   5      103.60       90.51      2.22 o 
  -2   1   5      600.83      609.74     12.54 o 
  -1   1   5      902.02      975.43      7.15 o 
   0   1   5      676.27      699.53     11.00 o 
   1   1   5        0.31        0.33      0.92 o 
   2   1   5      724.66      764.63      9.91 o 
   3   1   5        0.17       -0.34      0.65 o 
   4   1   5        4.72        2.59      0.72 o 
   5   1   5        0.43        1.83      0.80 o 
   6   1   5      227.06      239.57      3.44 o 
   7   1   5        7.65        9.07      1.19 o 
   8   1   5        5.29        4.20      1.16 o 
   9   1   5       71.67       64.30      2.49 o 
  10   1   5      132.84      129.85      6.25 o 
  11   1   5        1.35       -1.84      1.93 o 
  12   1   5        4.85        4.76      2.44 o 
  13   1   5        0.00       -1.02      3.83 o 
 -13   2   5        7.22        5.34      3.19 o 
 -12   2   5        0.02       -1.61      2.43 o 
 -11   2   5       74.89       77.27      5.02 o 
 -10   2   5        5.28        3.24      2.19 o 
  -9   2   5       30.76       32.83      3.68 o 
  -8   2   5      135.87      123.70      6.26 o 
  -7   2   5        2.86        2.09      1.44 o 
  -6   2   5      550.48      574.38      8.60 o 
  -5   2   5       97.86      108.33      2.83 o 
  -4   2   5        9.85       12.92      1.79 o 
  -3   2   5      167.16      179.32      5.39 o 
  -2   2   5        7.67        3.64      1.32 o 
  -1   2   5      268.99      309.14      3.83 o 
   0   2   5      157.91      139.35      4.10 o 
   1   2   5     1401.49     1507.71     28.32 o 
   2   2   5      683.97      712.42     12.20 o 
   3   2   5       17.98       20.43      1.19 o 
   4   2   5      201.75      264.20      5.06 o 
   5   2   5        1.10        1.00      0.99 o 
   6   2   5       97.06      103.68      2.69 o 
   7   2   5      425.01      446.72      8.59 o 
   8   2   5       23.31       20.98      2.77 o 
   9   2   5      130.10      131.55      5.09 o 
  10   2   5       83.86       88.36      4.49 o 
  11   2   5       62.63       65.77      4.85 o 
  12   2   5        3.43        5.18      3.37 o 
  13   2   5        0.76       -1.79      3.49 o 
 -13   3   5        3.44        5.57      3.73 o 
 -12   3   5        0.33        0.26      3.45 o 
 -11   3   5        0.88       -2.06      2.26 o 
 -10   3   5      185.20      172.52      6.03 o 
  -9   3   5        0.78       -1.51      1.88 o 
  -8   3   5        0.07        1.11      1.77 o 
  -7   3   5        0.90       -1.01      1.45 o 
  -6   3   5       14.94        5.42      1.92 o 
  -5   3   5        2.22        1.00      1.39 o 
  -4   3   5       33.34       26.52      2.00 o 
  -3   3   5       33.17       36.37      2.14 o 
  -2   3   5        4.72        6.51      2.05 o 
  -1   3   5      373.62      358.38      8.59 o 
   0   3   5       33.02       45.12      2.41 o 
   1   3   5        2.73        3.26      1.34 o 
   2   3   5      290.15      335.69      6.54 o 
   3   3   5       11.38        6.75      1.95 o 
   4   3   5       34.49       27.79      2.66 o 
   5   3   5       74.85       78.51      3.47 o 
   6   3   5       61.72       61.29      5.35 o 
   7   3   5       68.68       67.87      4.64 o 
   8   3   5       42.31       44.40      4.95 o 
   9   3   5       12.31       13.45      2.96 o 
  10   3   5       36.43       41.43      4.38 o 
  11   3   5        4.67        2.52      2.57 o 
  12   3   5        8.30        4.34      3.36 o 
 -11   4   5        0.74       -0.30      2.56 o 
 -10   4   5        2.34        1.03      2.46 o 
  -9   4   5        5.20        7.30      2.74 o 
  -8   4   5       61.47       57.29      4.66 o 
  -7   4   5      136.84      135.78     13.66 o 
  -6   4   5       71.64       68.99      3.97 o 
  -5   4   5        4.83        3.39      1.95 o 
  -4   4   5      257.97      255.28      9.60 o 
  -3   4   5       76.61       71.11      2.91 o 
  -2   4   5        3.92        4.17      2.05 o 
  -1   4   5        0.63       -0.01      1.42 o 
   0   4   5       88.99       95.71      3.87 o 
   1   4   5        2.98        0.62      1.41 o 
   2   4   5       22.58       27.47      2.88 o 
   3   4   5       17.44       19.47      2.61 o 
   4   4   5       81.33       85.84      4.03 o 
   5   4   5       81.71       77.95      4.17 o 
   6   4   5      207.09      198.29      7.95 o 
   7   4   5       13.92       13.58      3.28 o 
   8   4   5       49.03       63.97      5.99 o 
   9   4   5       54.69       54.81      6.54 o 
  10   4   5        2.49        1.16      2.74 o 
  11   4   5        5.41        5.93      3.25 o 
 -10   5   5       24.00       24.97      4.20 o 
  -9   5   5       14.51       17.77      3.78 o 
  -8   5   5        0.49       -2.36      2.36 o 
  -7   5   5        2.58        7.20      3.38 o 
  -6   5   5       99.16      101.03      8.83 o 
  -5   5   5       62.55       56.94      5.93 o 
  -4   5   5        5.45        5.44      3.50 o 
  -3   5   5      179.74      172.08     11.43 o 
  -2   5   5      229.53      220.67     14.23 o 
  -1   5   5       21.09       16.66      3.63 o 
   0   5   5       68.98       68.11      5.40 o 
   1   5   5       15.60        8.48      2.62 o 
   2   5   5       30.71       25.50      3.29 o 
   3   5   5        2.31       -0.43      2.01 o 
   4   5   5       93.21      105.49      4.95 o 
   5   5   5        0.66       -2.40      2.40 o 
   6   5   5        7.30        7.17      3.87 o 
   7   5   5        1.24       -2.91      2.91 o 
   8   5   5        3.77        4.74      3.47 o 
   9   5   5        1.28       -0.42      3.27 o 
  -7   6   5        0.15        0.12      3.70 o 
  -6   6   5       30.57       26.42      8.86 o 
  -5   6   5        0.12        1.58      5.28 o 
  -4   6   5        0.99       -1.72      2.95 o 
  -3   6   5        4.47        6.82      3.68 o 
  -2   6   5       12.75       10.48      5.28 o 
  -1   6   5       25.00       23.43      4.50 o 
   0   6   5        0.01        0.51      2.89 o 
   1   6   5      100.76       93.77      6.22 o 
   2   6   5        0.38       -2.40      3.03 o 
   3   6   5       73.23       90.22      7.62 o 
   4   6   5       64.27       79.55     10.25 o 
   5   6   5        2.38        1.38      3.26 o 
   6   6   5        3.65        1.89      3.57 o 
 -14   0   6        9.82       13.37      5.80 o 
 -12   0   6       17.29       11.08      4.40 o 
 -10   0   6       75.89       72.92      6.16 o 
  -8   0   6      286.98      262.66      9.96 o 
  -6   0   6        9.84       10.56      2.22 o 
  -4   0   6        0.08        3.66      1.32 o 
  -2   0   6       69.17       53.16      3.69 o 
   0   0   6        0.57        2.46      2.29 o 
   2   0   6        1.40        0.74      1.18 o 
   4   0   6       88.96       98.04      3.26 o 
   6   0   6      224.83      216.55      4.83 o 
   8   0   6       62.39       57.71      3.01 o 
  10   0   6       36.15       38.35      4.23 o 
  12   0   6       36.77       53.36      8.02 o 
 -14   1   6        1.30       -0.22      3.03 o 
 -13   1   6        2.98       -2.10      2.64 o 
 -12   1   6        3.21       -2.54      2.54 o 
 -11   1   6        0.64       -2.39      2.39 o 
 -10   1   6       63.63       65.28      4.38 o 
  -9   1   6       33.76       29.35      3.00 o 
  -8   1   6      108.39      105.20      3.86 o 
  -7   1   6       24.57       26.04      4.03 o 
  -6   1   6       77.59       81.06      2.49 o 
  -5   1   6       14.87       13.39      1.76 o 
  -4   1   6      589.61      657.27     15.34 o 
  -3   1   6      365.24      336.44      4.47 o 
  -2   1   6      188.45      174.49      3.09 o 
  -1   1   6     2287.44     2336.65     55.54 o 
   0   1   6     1601.98     1565.54     21.29 o 
   1   1   6     1590.62     1519.14     10.77 o 
   2   1   6      460.96      396.79      8.85 o 
   3   1   6      265.63      247.89      3.69 o 
   4   1   6       55.45       58.37      1.82 o 
   5   1   6      209.73      202.36      5.34 o 
   6   1   6      463.51      442.47      4.93 o 
   7   1   6       21.43       27.85      2.06 o 
   8   1   6        0.81        0.15      1.06 o 
   9   1   6       31.67       32.88      2.38 o 
  10   1   6       68.79       68.97      5.89 o 
  11   1   6       10.94       12.78      3.58 o 
  12   1   6        1.90        0.68      2.96 o 
  13   1   6        3.77        0.00      5.35 o 
 -13   2   6       38.40       47.90      8.41 o 
 -12   2   6        2.51        1.33      2.95 o 
 -11   2   6       62.95       73.03      6.24 o 
 -10   2   6       14.14       15.22      3.75 o 
  -9   2   6        0.72       -1.55      1.55 o 
  -8   2   6       35.08       42.06      3.38 o 
  -7   2   6        1.72        1.62      1.44 o 
  -6   2   6        1.73       -0.48      1.25 o 
  -5   2   6      122.36      131.71      5.90 o 
  -4   2   6      265.97      267.27      6.22 o 
  -3   2   6      219.44      233.57      4.07 o 
  -2   2   6        5.29        3.72      0.88 o 
  -1   2   6      188.64      173.87      2.89 o 
   0   2   6     2488.90     2444.86     18.66 o 
   1   2   6       47.82       67.77      3.00 o 
   2   2   6      127.88      141.47      3.88 o 
   3   2   6        6.86        6.34      1.98 o 
   4   2   6        3.10        5.85      1.40 o 
   5   2   6        3.69        0.90      1.11 o 
   6   2   6        9.38        6.98      1.51 o 
   7   2   6       35.08       35.19      2.70 o 
   8   2   6       74.04       71.36      3.83 o 
   9   2   6       11.30       11.19      2.71 o 
  10   2   6       29.37       28.45      3.54 o 
  11   2   6        1.30        3.01      2.37 o 
  12   2   6        9.31        3.42      4.36 o 
 -12   3   6        2.21       -2.77      2.77 o 
 -11   3   6        1.21        1.76      2.24 o 
 -10   3   6       16.08       15.17      2.97 o 
  -9   3   6        1.34        1.14      2.09 o 
  -8   3   6       62.31       58.60      6.20 o 
  -7   3   6       78.26       76.04      3.75 o 
  -6   3   6        6.76        3.11      1.68 o 
  -5   3   6       60.22       55.95      3.68 o 
  -4   3   6        1.87        0.30      1.07 o 
  -3   3   6        0.22       -0.34      0.87 o 
  -2   3   6      103.42      108.95      2.77 o 
  -1   3   6      304.09      293.25      7.47 o 
   0   3   6       83.69       96.80      3.45 o 
   1   3   6        0.10        0.19      1.16 o 
   2   3   6        1.21        2.16      1.61 o 
   3   3   6       73.70       71.28      3.32 o 
   4   3   6        2.68        0.94      1.38 o 
   5   3   6       14.69       16.56      2.38 o 
   6   3   6        0.55       -1.24      1.50 o 
   7   3   6        1.97        0.33      2.03 o 
   8   3   6       33.02       27.22      3.65 o 
   9   3   6      123.18      135.43      5.77 o 
  10   3   6       13.75        7.12      4.97 o 
  11   3   6       20.17       20.29      5.12 o 
  12   3   6       10.78       10.92      3.45 o 
 -11   4   6       26.32       24.45      3.78 o 
 -10   4   6        3.49       -2.53      2.60 o 
  -9   4   6       16.05       11.84      2.93 o 
  -8   4   6        0.34       -0.21      2.13 o 
  -7   4   6        9.81        7.95      2.43 o 
  -6   4   6       13.05       16.59      3.31 o 
  -5   4   6       90.00       72.78      3.97 o 
  -4   4   6      136.16      138.00     15.57 o 
  -3   4   6       36.09       35.62      3.71 o 
  -2   4   6      118.23      113.96      9.27 o 
  -1   4   6       24.43       31.15      3.59 o 
   0   4   6       59.85       53.99      3.29 o 
   1   4   6        0.57       -1.12      1.41 o 
   2   4   6        1.19        1.66      1.71 o 
   3   4   6       18.20       23.31      2.81 o 
   4   4   6       25.24       29.77      3.19 o 
   5   4   6      160.86      159.62      5.62 o 
   6   4   6        4.65        1.28      2.48 o 
   7   4   6        4.22        5.47      3.03 o 
   8   4   6       13.08       14.30      4.77 o 
   9   4   6        2.56        1.56      3.10 o 
  10   4   6       12.66       11.19      3.62 o 
  -9   5   6       54.67       66.10     10.24 o 
  -8   5   6        6.87        6.28      3.83 o 
  -7   5   6       81.15       92.19     10.64 o 
  -6   5   6       72.02       73.23     22.76 o 
  -5   5   6       15.26       15.71      3.98 o 
  -4   5   6       15.44       17.55      7.09 o 
  -3   5   6       45.16       51.11     12.35 o 
  -2   5   6        3.10        0.70      2.37 o 
  -1   5   6      142.27      149.87      8.74 o 
   0   5   6       30.96       30.86      4.39 o 
   1   5   6       12.79       12.94      2.59 o 
   2   5   6        1.43        2.31      3.04 o 
   3   5   6      296.40      312.38      8.15 o 
   4   5   6        0.00       -1.90      2.02 o 
   5   5   6       31.18       30.00      4.54 o 
   6   5   6        0.38       -1.90      2.54 o 
   7   5   6        2.22       -2.26      2.91 o 
   8   5   6        3.17        2.55      3.37 o 
  -6   6   6       15.71       17.92      7.70 o 
  -5   6   6        1.65        1.46      3.43 o 
  -4   6   6        1.40       -3.24      3.31 o 
  -3   6   6        0.71        1.28      3.32 o 
  -2   6   6       15.94       13.02      5.35 o 
  -1   6   6       14.58       13.36      3.78 o 
   0   6   6        4.60        3.53      3.10 o 
   1   6   6       28.98       36.79      5.57 o 
   2   6   6        0.21       -1.00      3.09 o 
   3   6   6        0.08       -2.48      2.48 o 
   4   6   6       13.68       10.33      3.85 o 
   5   6   6        4.67        3.20      3.40 o 
 -13   0   7        0.75       -2.29      3.52 o 
 -11   0   7      292.72      293.05     12.56 o 
  -9   0   7      933.58      967.60     21.32 o 
  -7   0   7       96.80      119.21      4.60 o 
  -5   0   7        3.69        2.62      1.38 o 
  -3   0   7      889.15     1009.90     12.20 o 
  -1   0   7      204.13      228.50      5.12 o 
   1   0   7      164.67      140.14      6.72 o 
   3   0   7        2.06        4.67      1.72 o 
   5   0   7      204.88      204.84      4.74 o 
   7   0   7      831.71      894.15     11.11 o 
   9   0   7       71.39       65.06      3.52 o 
  11   0   7      126.38      128.74      6.23 o 
 -13   1   7        0.39       -1.80      2.92 o 
 -12   1   7        0.17       -2.67      2.67 o 
 -11   1   7      233.05      244.31     13.93 o 
 -10   1   7        4.18        3.34      2.78 o 
  -9   1   7       34.42       40.18      3.40 o 
  -8   1   7       10.57       13.10      2.22 o 
  -7   1   7      142.07      138.17      4.25 o 
  -6   1   7       91.89       85.16      2.69 o 
  -5   1   7        1.69       -0.73      0.84 o 
  -4   1   7       39.14       38.69      2.09 o 
  -3   1   7        2.31       -0.20      0.87 o 
  -2   1   7      164.78      136.05      2.91 o 
  -1   1   7     1341.17     1320.55     28.89 o 
   0   1   7       22.68       18.27      1.31 o 
   1   1   7       19.56       23.18      1.42 o 
   2   1   7      552.56      550.64     16.52 o 
   3   1   7        3.50        9.83      1.60 o 
   4   1   7        3.14        6.07      1.17 o 
   5   1   7       86.45       87.63      2.44 o 
   6   1   7        0.13        0.43      0.96 o 
   7   1   7      108.53      111.84      3.07 o 
   8   1   7      136.37      142.46      3.57 o 
   9   1   7       43.91       51.70      4.13 o 
  10   1   7        0.00        0.94      2.38 o 
  11   1   7       18.19       20.13      4.38 o 
  12   1   7       12.68       13.43      3.77 o 
  13   1   7        0.39        1.44      6.05 o 
 -13   2   7       46.94       71.08     12.77 o 
 -12   2   7       32.01       45.34      5.53 o 
 -11   2   7       44.58       52.19      5.57 o 
 -10   2   7       30.31       36.65      3.72 o 
  -9   2   7       23.26       26.32      3.88 o 
  -8   2   7        7.22        8.43      2.08 o 
  -7   2   7      189.08      193.10      5.38 o 
  -6   2   7       16.30       15.97      2.85 o 
  -5   2   7       36.80       36.41      2.47 o 
  -4   2   7        4.08        4.31      1.36 o 
  -3   2   7       87.49       87.58      2.59 o 
  -2   2   7      387.30      390.38      4.87 o 
  -1   2   7      304.49      287.62      3.83 o 
   0   2   7      235.69      228.03      4.90 o 
   1   2   7        5.17        7.40      1.53 o 
   2   2   7       51.88       59.15      2.72 o 
   3   2   7       77.94       84.19      3.25 o 
   4   2   7        8.11       12.71      2.91 o 
   5   2   7        0.56       -1.07      1.20 o 
   6   2   7      285.50      295.86      5.71 o 
   7   2   7        2.50        2.17      1.52 o 
   8   2   7      217.24      218.53      6.40 o 
   9   2   7        5.77        4.15      2.44 o 
  10   2   7        1.33        1.80      2.34 o 
  11   2   7       17.57       18.12      3.33 o 
  12   2   7       12.37       16.49      4.37 o 
 -12   3   7        5.59        7.07      3.51 o 
 -11   3   7       32.49       35.79      7.33 o 
 -10   3   7       45.02       53.34      7.42 o 
  -9   3   7        0.82       -1.10      2.01 o 
  -8   3   7        7.54        5.13      2.23 o 
  -7   3   7       18.83       14.02      2.53 o 
  -6   3   7       89.90       89.14      5.14 o 
  -5   3   7       84.97       84.44      5.20 o 
  -4   3   7       98.84      107.42      3.22 o 
  -3   3   7      143.69      149.75      5.28 o 
  -2   3   7       17.00       23.29      3.28 o 
  -1   3   7      115.94      114.91      3.80 o 
   0   3   7        0.01       -0.47      1.19 o 
   1   3   7       54.79       49.67      2.89 o 
   2   3   7       24.33       29.31      4.96 o 
   3   3   7        1.01        0.10      1.40 o 
   4   3   7      218.81      227.51      8.27 o 
   5   3   7       36.18       40.49      3.36 o 
   6   3   7      120.21      107.90      5.79 o 
   7   3   7      211.81      224.37     12.40 o 
   8   3   7      156.36      154.65      5.98 o 
   9   3   7        7.94       14.11      3.82 o 
  10   3   7        0.20        1.32      2.57 o 
  11   3   7       22.82       18.13      4.02 o 
 -11   4   7        6.73        4.53      3.09 o 
 -10   4   7       27.24       30.66      4.35 o 
  -9   4   7       51.63       64.68      7.38 o 
  -8   4   7        0.49       -2.60      2.60 o 
  -7   4   7       16.23       13.02      3.88 o 
  -6   4   7       11.96       13.97      3.61 o 
  -5   4   7       36.76       35.63      4.96 o 
  -4   4   7      212.99      203.99     18.45 o 
  -3   4   7        1.51        1.43      1.88 o 
  -2   4   7      740.15      724.06     19.98 o 
  -1   4   7      262.77      253.77     15.65 o 
   0   4   7      238.24      246.28      6.22 o 
   1   4   7       83.30       78.25      3.81 o 
   2   4   7        2.20        2.12      1.74 o 
   3   4   7       69.56       66.97      7.10 o 
   4   4   7        5.30        2.43      2.25 o 
   5   4   7        3.01        0.96      1.98 o 
   6   4   7       16.85       12.29      7.14 o 
   7   4   7       20.00       21.69      7.97 o 
   8   4   7       50.17       58.49      6.46 o 
   9   4   7       17.42       19.33      4.34 o 
  10   4   7       15.72       16.72      4.49 o 
  -9   5   7       18.60       10.48      4.84 o 
  -8   5   7        3.67       -1.39      3.83 o 
  -7   5   7        3.78        4.06      3.20 o 
  -6   5   7       68.81       76.80     23.15 o 
  -5   5   7       31.70       37.22      5.57 o 
  -4   5   7       11.18        3.95      4.43 o 
  -3   5   7        2.79        3.56      2.87 o 
  -2   5   7        6.39        6.87      4.56 o 
  -1   5   7       13.26       10.84      6.09 o 
   0   5   7       29.32       31.49      7.54 o 
   1   5   7        0.73        0.86      2.07 o 
   2   5   7       17.03       13.07      3.08 o 
   3   5   7       15.05       21.00      3.29 o 
   4   5   7        3.40        1.97      2.27 o 
   5   5   7        1.75        2.56      3.71 o 
   6   5   7       22.31       21.34      8.11 o 
   7   5   7        1.75        3.86      3.36 o 
   8   5   7        9.53        8.81      3.80 o 
  -5   6   7        4.97        3.01      5.73 o 
  -4   6   7        0.43       -0.40      5.38 o 
  -3   6   7        5.67        8.24      4.87 o 
  -2   6   7       12.19       17.59      6.61 o 
  -1   6   7        2.62       -2.99      3.12 o 
   0   6   7       12.86       11.15      5.38 o 
   1   6   7        0.01       -0.99      3.29 o 
   2   6   7        1.14       -1.64      3.27 o 
   3   6   7       17.26       15.08      3.44 o 
   4   6   7       32.87       41.17      5.61 o 
   5   6   7        3.88        2.04      3.40 o 
 -12   0   8       14.69       12.52      5.14 o 
 -10   0   8        4.32        3.52      3.52 o 
  -8   0   8       46.76       55.15      6.54 o 
  -6   0   8      129.66      111.44      4.49 o 
  -4   0   8        0.45        1.25      1.46 o 
  -2   0   8       54.34       34.96      4.19 o 
   0   0   8     1152.54     1095.46     17.43 o 
   2   0   8      270.80      252.28      9.67 o 
   4   0   8       64.94       58.11      3.59 o 
   6   0   8      406.72      399.02     10.54 o 
   8   0   8      114.97      108.70      4.26 o 
  10   0   8        0.07       -0.32      3.52 o 
 -13   1   8        1.55        5.39      3.31 o 
 -12   1   8       12.27        8.89      4.80 o 
 -11   1   8        5.83        4.24      2.92 o 
 -10   1   8      207.29      224.07      7.81 o 
  -9   1   8        1.98       -1.32      2.10 o 
  -8   1   8      106.16      110.41      4.21 o 
  -7   1   8        8.01        3.91      1.62 o 
  -6   1   8       11.58       11.49      1.55 o 
  -5   1   8      156.62      186.57      4.18 o 
  -4   1   8        0.41        0.07      0.97 o 
  -3   1   8      413.24      442.49      5.75 o 
  -2   1   8      495.18      487.76      5.91 o 
  -1   1   8      605.58      659.08     13.93 o 
   0   1   8     3138.71     3232.33     36.77 o 
   1   1   8     1152.39     1124.82      9.00 o 
   2   1   8      316.95      326.34      9.18 o 
   3   1   8        0.10        0.17      1.29 o 
   4   1   8       11.51       14.99      2.08 o 
   5   1   8       18.91       18.73      2.35 o 
   6   1   8        0.80       -0.79      1.37 o 
   7   1   8        2.69       -1.00      1.31 o 
   8   1   8       41.11       48.06      2.85 o 
   9   1   8        5.16        3.22      1.87 o 
  10   1   8      101.41      104.18      4.80 o 
  11   1   8       20.25       22.85      4.66 o 
  12   1   8        0.42       -1.06      3.32 o 
 -12   2   8       24.08       22.33      4.44 o 
 -11   2   8        0.02       -1.50      2.70 o 
 -10   2   8       18.35       11.09      3.31 o 
  -9   2   8        6.26        4.86      2.18 o 
  -8   2   8       72.89       65.42      4.55 o 
  -7   2   8       16.94       19.29      3.35 o 
  -6   2   8        1.26        3.04      1.61 o 
  -5   2   8      116.83      117.92      3.37 o 
  -4   2   8      118.60      125.49      3.49 o 
  -3   2   8       51.15       56.00      2.24 o 
  -2   2   8      555.15      556.81      8.28 o 
  -1   2   8      342.15      297.79      5.90 o 
   0   2   8      136.73      127.73      6.16 o 
   1   2   8       51.96       47.14      2.59 o 
   2   2   8       14.47       18.07      2.65 o 
   3   2   8       72.63       53.78      2.83 o 
   4   2   8       10.53       10.47      2.02 o 
   5   2   8       69.88       61.14      3.50 o 
   6   2   8        3.57        3.40      1.81 o 
   7   2   8       69.48       67.21      3.82 o 
   8   2   8        5.81        4.90      2.34 o 
   9   2   8       54.81       71.77      9.57 o 
  10   2   8       39.99       34.37      7.46 o 
  11   2   8       17.67       22.77      3.73 o 
  12   2   8       12.64       18.20      4.77 o 
 -12   3   8        0.01       -3.21      3.21 o 
 -11   3   8        9.48       14.02      4.23 o 
 -10   3   8       24.81       19.27      3.35 o 
  -9   3   8      134.99      137.41      6.16 o 
  -8   3   8        0.77        0.43      1.96 o 
  -7   3   8       32.98       30.40      3.42 o 
  -6   3   8       39.05       50.06      6.49 o 
  -5   3   8       89.68       88.55      5.22 o 
  -4   3   8       66.57       67.56      3.79 o 
  -3   3   8      101.35       89.88      3.85 o 
  -2   3   8       31.59       32.55      2.78 o 
  -1   3   8        2.68       -0.29      1.36 o 
   0   3   8       61.71       52.03      3.02 o 
   1   3   8        9.94        8.37      1.83 o 
   2   3   8        3.36        1.67      1.43 o 
   3   3   8       18.17       14.29      2.25 o 
   4   3   8       81.44       79.95      3.82 o 
   5   3   8      143.41      136.73      4.95 o 
   6   3   8       62.92       61.43      5.44 o 
   7   3   8       30.75       39.55      4.76 o 
   8   3   8        6.35        6.93      3.03 o 
   9   3   8      126.34      130.80      6.92 o 
  10   3   8       63.31       76.41      5.27 o 
  11   3   8        0.97        0.04      3.04 o 
 -10   4   8        0.55       -1.85      3.42 o 
  -9   4   8       15.54       10.76      3.83 o 
  -8   4   8       24.42       30.55      5.28 o 
  -7   4   8      163.44      165.68     25.84 o 
  -6   4   8        9.16        4.52      3.21 o 
  -5   4   8        0.50       -2.55      2.55 o 
  -4   4   8        1.79        0.96      2.80 o 
  -3   4   8       13.11       12.69      2.72 o 
  -2   4   8        5.47        6.06      2.81 o 
  -1   4   8        0.97        0.65      1.68 o 
   0   4   8      147.73      151.92      5.24 o 
   1   4   8        3.67        3.92      1.91 o 
   2   4   8      112.75      109.48      4.65 o 
   3   4   8       44.83       47.42      3.97 o 
   4   4   8       26.26       28.08      3.25 o 
   5   4   8       49.85       49.23      6.27 o 
   6   4   8        4.20        3.01      2.82 o 
   7   4   8       25.04       37.14      5.04 o 
   8   4   8       12.09        8.64      3.54 o 
   9   4   8       29.51       25.90      4.89 o 
  -8   5   8       32.56       41.83      6.40 o 
  -7   5   8       11.38       14.80      4.49 o 
  -6   5   8        0.00        0.88      3.48 o 
  -5   5   8        0.55       -0.97      3.41 o 
  -4   5   8       12.75       15.29     12.33 o 
  -3   5   8       40.53       53.82     15.16 o 
  -2   5   8        6.48        5.07      2.77 o 
  -1   5   8        5.15        6.14      3.30 o 
   0   5   8       12.53        7.52      3.24 o 
   1   5   8       49.78       60.93      4.56 o 
   2   5   8        1.39       -0.67      2.14 o 
   3   5   8        0.87        0.07      2.17 o 
   4   5   8       10.04        4.57      2.57 o 
   5   5   8        2.42        1.92      3.00 o 
   6   5   8        2.74        2.69      3.19 o 
   7   5   8        6.01        5.99      3.64 o 
  -4   6   8        2.31        1.52      3.77 o 
  -3   6   8        0.68        2.18      3.81 o 
  -2   6   8        0.00       -4.85      4.85 o 
  -1   6   8       22.97       34.10      5.38 o 
   0   6   8        0.03        1.18      3.39 o 
   1   6   8        3.68        5.25      3.68 o 
   2   6   8        6.94        5.06      3.61 o 
   3   6   8       26.51       23.70      3.93 o 
 -13   0   9        0.16        0.42      4.40 o 
 -11   0   9      252.23      245.56     12.17 o 
  -9   0   9        9.89       10.10      4.05 o 
  -7   0   9        3.44        1.28      1.92 o 
  -5   0   9       21.98       15.22      2.59 o 
  -3   0   9        0.35       -1.25      1.25 o 
  -1   0   9       77.25       91.67      4.13 o 
   1   0   9       14.38        5.70      3.13 o 
   3   0   9       71.04       75.77      4.13 o 
   5   0   9       12.66       16.75      3.02 o 
   7   0   9       14.51       18.34      3.37 o 
   9   0   9       59.33       69.07      5.63 o 
  11   0   9       96.71      117.52      8.86 o 
 -12   1   9        1.06        0.07      3.12 o 
 -11   1   9        0.11        2.82      3.38 o 
 -10   1   9      213.00      213.51      8.64 o 
  -9   1   9       30.05       30.48      4.02 o 
  -8   1   9       21.22       17.88      3.06 o 
  -7   1   9        9.30        7.63      2.34 o 
  -6   1   9       11.76       14.10      1.86 o 
  -5   1   9        9.83        8.38      1.52 o 
  -4   1   9       54.98       65.88      2.51 o 
  -3   1   9       23.75       21.71      1.94 o 
  -2   1   9      205.97      201.53      3.93 o 
  -1   1   9       83.15       87.25      2.58 o 
   0   1   9       89.28      102.26      2.96 o 
   1   1   9       38.69       29.62      2.68 o 
   2   1   9      270.97      284.04     10.84 o 
   3   1   9       43.64       51.10      3.20 o 
   4   1   9        9.70       11.77      2.17 o 
   5   1   9       13.36       19.36      4.35 o 
   6   1   9       18.41       17.84      2.68 o 
   7   1   9       13.03       13.35      2.56 o 
   8   1   9        0.11       -1.14      1.53 o 
   9   1   9       87.78       86.64      3.82 o 
  10   1   9       24.61       29.47      3.74 o 
  11   1   9       24.41       25.78      5.77 o 
  12   1   9        0.78       -1.41      4.33 o 
 -12   2   9        0.08        0.01      4.20 o 
 -11   2   9       19.03       15.62      4.34 o 
 -10   2   9        0.24        1.71      2.87 o 
  -9   2   9       72.61       79.82      5.08 o 
  -8   2   9       25.59       33.16      3.96 o 
  -7   2   9       14.04       11.38      2.35 o 
  -6   2   9      168.40      158.78      4.90 o 
  -5   2   9       79.67       79.36      4.69 o 
  -4   2   9        0.30       -0.64      1.20 o 
  -3   2   9        8.17        7.76      2.03 o 
  -2   2   9       45.22       48.57      3.62 o 
  -1   2   9      737.33      748.43     13.70 o 
   0   2   9      194.04      165.53      4.75 o 
   1   2   9      454.09      459.69     14.91 o 
   2   2   9       77.77       77.74      3.41 o 
   3   2   9       14.94       17.30      2.42 o 
   4   2   9       17.03       18.19      2.44 o 
   5   2   9        1.10       -0.49      1.57 o 
   6   2   9       29.48       38.62      3.38 o 
   7   2   9      421.25      429.73     15.36 o 
   8   2   9       21.48       21.85      3.82 o 
   9   2   9        2.86       -1.86      2.58 o 
  10   2   9       25.91       25.19      3.75 o 
  11   2   9        0.08        1.43      2.92 o 
 -11   3   9        0.03       -0.79      3.45 o 
 -10   3   9       60.07       71.86      5.31 o 
  -9   3   9        3.01       -0.55      2.97 o 
  -8   3   9       56.46       70.64      6.45 o 
  -7   3   9        2.65       -0.64      2.57 o 
  -6   3   9       83.76       81.83      5.34 o 
  -5   3   9        1.01       -0.33      2.47 o 
  -4   3   9       30.59       36.61      4.67 o 
  -3   3   9       34.11       37.77      3.55 o 
  -2   3   9        0.93        1.56      1.57 o 
  -1   3   9       92.94       83.36      3.65 o 
   0   3   9       12.76       14.13      2.85 o 
   1   3   9        1.70        2.11      1.63 o 
   2   3   9        5.08        3.20      1.70 o 
   3   3   9        0.01       -0.03      1.53 o 
   4   3   9        1.06        1.18      1.72 o 
   5   3   9        5.09        7.92      2.27 o 
   6   3   9       94.78       90.86      7.55 o 
   7   3   9        9.49        6.46      3.03 o 
   8   3   9       20.22       12.63      7.28 o 
   9   3   9        4.09        0.55      3.11 o 
  10   3   9       38.89       44.84      5.66 o 
 -10   4   9        3.03       -1.62      3.92 o 
  -9   4   9        4.94        1.72      5.29 o 
  -8   4   9        9.71        4.26      3.92 o 
  -7   4   9       12.42        5.89      3.83 o 
  -6   4   9       21.86       20.12      4.66 o 
  -5   4   9        0.69       -2.43      2.43 o 
  -4   4   9      139.51      125.80     14.02 o 
  -3   4   9       77.86       85.85      4.57 o 
  -2   4   9       10.50        6.65      3.08 o 
  -1   4   9       18.90       22.74      2.93 o 
   0   4   9       23.80       36.04      3.74 o 
   1   4   9        0.79       -0.43      1.77 o 
   2   4   9        0.52       -0.56      1.71 o 
   3   4   9        0.15        0.55      1.87 o 
   4   4   9       57.85       71.66      5.22 o 
   5   4   9       75.14       82.26      4.94 o 
   6   4   9       42.58       42.74      5.09 o 
   7   4   9        0.23       -0.70      2.78 o 
   8   4   9       10.04        6.11      3.59 o 
   9   4   9       16.16       10.95      4.05 o 
  -7   5   9       10.57        9.16      4.25 o 
  -6   5   9       27.84       37.53     14.70 o 
  -5   5   9       20.10       12.53      4.54 o 
  -4   5   9        0.02       -3.57      3.61 o 
  -3   5   9       22.02       22.89      6.23 o 
  -2   5   9       80.74       76.87      5.87 o 
  -1   5   9        7.29        5.22      3.20 o 
   0   5   9        3.15        1.06      2.70 o 
   1   5   9       50.65       55.22      4.54 o 
   2   5   9       64.54       74.70      4.91 o 
   3   5   9       20.57       18.86      3.26 o 
   4   5   9        3.15        5.46      2.66 o 
   5   5   9        2.18        2.16      3.16 o 
   6   5   9        0.00       -2.94      2.94 o 
  -2   6   9       33.98       31.27      8.37 o 
  -1   6   9       12.01       16.09      4.52 o 
   0   6   9        3.84        3.56      3.77 o 
   1   6   9        2.21       -1.75      3.33 o 
 -12   0  10       14.42       11.33      5.03 o 
 -10   0  10       24.28       26.73      6.12 o 
  -8   0  10       60.12       59.94      5.80 o 
  -6   0  10       28.66       29.97      3.50 o 
  -4   0  10      259.13      305.06      7.48 o 
  -2   0  10      161.17      148.00      9.09 o 
   0   0  10        8.86        5.22      1.83 o 
   2   0  10       71.07       65.57      7.21 o 
   4   0  10        1.03       -0.87      2.66 o 
   6   0  10        1.42       -0.60      2.37 o 
   8   0  10       54.09       57.18      5.45 o 
  10   0  10       28.02       22.51      5.52 o 
 -12   1  10        0.04       -3.13      3.13 o 
 -11   1  10       16.22       13.32      4.19 o 
 -10   1  10       11.42       13.49      3.51 o 
  -9   1  10        0.42        2.46      2.45 o 
  -8   1  10       79.11       79.45      3.89 o 
  -7   1  10       23.47       22.34      4.01 o 
  -6   1  10       42.11       46.12      3.55 o 
  -5   1  10        4.90        3.63      1.44 o 
  -4   1  10      304.38      339.54      5.65 o 
  -3   1  10       20.11       16.09      1.86 o 
  -2   1  10        3.81        2.03      1.25 o 
  -1   1  10      225.35      191.15      5.21 o 
   0   1  10       79.66       65.10      4.09 o 
   1   1  10       31.79       32.10      3.89 o 
   2   1  10      143.30      137.64      4.61 o 
   3   1  10       35.13       32.21      3.10 o 
   4   1  10       62.40       59.92      3.98 o 
   5   1  10       23.35       18.94      2.84 o 
   6   1  10      205.48      182.11      5.69 o 
   7   1  10        5.27        3.76      2.23 o 
   8   1  10        3.70        3.10      2.27 o 
   9   1  10        0.15       -4.51      4.68 o 
  10   1  10        5.25        0.99      3.33 o 
  11   1  10        1.78        1.13      4.47 o 
 -11   2  10       13.85        9.66      3.59 o 
 -10   2  10       14.45       12.01      3.80 o 
  -9   2  10        0.75       -1.54      2.06 o 
  -8   2  10       46.73       48.84      5.73 o 
  -7   2  10        4.01        1.34      1.98 o 
  -6   2  10       10.04        9.07      3.27 o 
  -5   2  10       13.25       17.65      2.74 o 
  -4   2  10       18.10       18.95      2.80 o 
  -3   2  10        6.14        4.95      2.00 o 
  -2   2  10        3.93        4.10      1.87 o 
  -1   2  10       40.41       41.83      8.37 o 
   0   2  10     1179.60     1159.78     30.57 o 
   1   2  10       50.38       56.22      4.84 o 
   2   2  10       43.43       52.02      3.87 o 
   3   2  10        0.31       -1.28      1.49 o 
   4   2  10       12.33       10.49      2.59 o 
   5   2  10        0.76       -1.55      1.55 o 
   6   2  10       68.68       68.98      4.21 o 
   7   2  10        7.10        8.74      2.44 o 
   8   2  10       24.57       20.90      4.04 o 
   9   2  10        1.55       -1.16      2.88 o 
  10   2  10       13.70        9.60      8.60 o 
 -10   3  10        2.72        0.95      6.07 o 
  -9   3  10        4.83       -2.02      3.33 o 
  -8   3  10       25.52       35.62      5.05 o 
  -7   3  10       44.02       52.57      6.08 o 
  -6   3  10        2.86       -0.28      2.78 o 
  -5   3  10        0.96       -1.37      2.54 o 
  -4   3  10        0.15       -1.86      1.86 o 
  -3   3  10      211.15      201.86      6.59 o 
  -2   3  10      156.42      151.83      5.43 o 
  -1   3  10      129.20      127.79      4.70 o 
   0   3  10        0.94       -0.25      1.69 o 
   1   3  10       24.88       25.87      3.81 o 
   2   3  10       23.06       21.89      3.00 o 
   3   3  10        2.03        0.10      1.68 o 
   4   3  10        0.25       -0.85      1.65 o 
   5   3  10        0.02       -1.00      1.83 o 
   6   3  10        7.04        5.95      2.39 o 
   7   3  10        0.33       -1.96      2.54 o 
   8   3  10        4.10        2.31      3.03 o 
   9   3  10       21.19       21.61      4.35 o 
  -9   4  10        0.06       -3.69      3.69 o 
  -8   4  10        6.26        3.02      3.97 o 
  -7   4  10        0.97        2.55      3.33 o 
  -6   4  10        0.05       -1.81      2.82 o 
  -5   4  10       59.33       69.45      6.92 o 
  -4   4  10       72.30       93.81     14.63 o 
  -3   4  10       24.61       24.67      3.72 o 
  -2   4  10       20.03       19.72      3.89 o 
  -1   4  10       21.83       22.93      2.94 o 
   0   4  10       36.95       44.85      4.13 o 
   1   4  10        0.19       -1.71      1.71 o 
   2   4  10        0.81        0.43      1.94 o 
   3   4  10        2.52        2.41      2.06 o 
   4   4  10       13.49       13.84      2.89 o 
   5   4  10       54.06       55.30      4.68 o 
   6   4  10        6.83        7.91      3.35 o 
   7   4  10        9.57        3.89      3.45 o 
   8   4  10        4.89        7.89      3.63 o 
  -6   5  10        7.23       10.07      4.28 o 
  -5   5  10        1.28       -1.67      3.53 o 
  -4   5  10        2.37        1.79      3.36 o 
  -3   5  10       13.00       12.29      4.18 o 
  -2   5  10        0.89        4.09      3.03 o 
  -1   5  10       18.68       20.25      4.41 o 
   0   5  10       29.64       39.38      7.58 o 
   1   5  10        1.53        1.04      2.43 o 
   2   5  10        0.08       -2.33      2.33 o 
   3   5  10      107.34      104.81      6.41 o 
   4   5  10        6.83        4.67      2.67 o 
   5   5  10        1.14       -0.73      3.05 o 
 -11   0  11      264.01      277.29     13.33 o 
  -9   0  11      423.46      408.87     14.56 o 
  -7   0  11       17.64       21.92      4.73 o 
  -5   0  11        1.19       -1.03      1.87 o 
  -3   0  11      162.94      188.55      6.04 o 
  -1   0  11        3.07        0.41      1.77 o 
   1   0  11       18.41       17.55      4.71 o 
   3   0  11        7.61        5.94      4.05 o 
   5   0  11        0.05       -1.87      2.32 o 
   7   0  11       30.87       29.71      6.47 o 
   9   0  11       23.26       26.67      8.64 o 
 -11   1  11       20.31       15.65      4.01 o 
 -10   1  11       83.46       91.23      6.11 o 
  -9   1  11       14.35       17.06      7.18 o 
  -8   1  11        5.80        4.17      2.23 o 
  -7   1  11       25.16       23.01      2.91 o 
  -6   1  11       10.74        7.07      1.75 o 
  -5   1  11        0.59       -1.29      1.29 o 
  -4   1  11       52.89       62.22      4.34 o 
  -3   1  11       57.48       62.75      3.47 o 
  -2   1  11       12.40        8.44      2.12 o 
  -1   1  11      147.92      133.76      4.61 o 
   0   1  11       22.72       19.33      3.42 o 
   1   1  11        8.00       10.78      2.99 o 
   2   1  11      134.46      126.93      6.75 o 
   3   1  11       14.54       15.53      2.69 o 
   4   1  11        0.00       -0.96      1.83 o 
   5   1  11       49.92       63.05      4.50 o 
   6   1  11       94.36       93.43      4.50 o 
   7   1  11      139.02      150.15      5.72 o 
   8   1  11      187.36      206.22      6.72 o 
   9   1  11       18.89       18.49      4.32 o 
  10   1  11        6.42        5.05      4.12 o 
 -11   2  11        0.38       -1.76      7.19 o 
 -10   2  11       13.63        3.34      5.73 o 
  -9   2  11        3.48       -0.05      3.18 o 
  -8   2  11        3.34       -1.08      2.76 o 
  -7   2  11       52.15       69.63      6.03 o 
  -6   2  11       13.25       16.16      3.71 o 
  -5   2  11        0.20       -1.70      1.70 o 
  -4   2  11        0.15       -0.44      1.75 o 
  -3   2  11       13.60       13.29      2.56 o 
  -2   2  11      128.22      123.75      4.83 o 
  -1   2  11      133.38      124.28      8.04 o 
   0   2  11       38.41       35.07      4.32 o 
   1   2  11        5.94        2.99      1.94 o 
   2   2  11       44.98       45.13      3.77 o 
   3   2  11       38.71       33.61      3.34 o 
   4   2  11        0.05       -1.81      1.81 o 
   5   2  11       23.07       20.08      2.98 o 
   6   2  11      110.57      112.23      4.93 o 
   7   2  11        5.55        4.77      2.52 o 
   8   2  11       88.59       99.70      6.99 o 
   9   2  11        1.00        1.28      3.24 o 
  10   2  11        1.73       -0.78      3.53 o 
 -10   3  11       11.40        5.46      5.24 o 
  -9   3  11        5.01        0.16      3.85 o 
  -8   3  11        4.23        2.00      3.31 o 
  -7   3  11        0.26       -0.15      3.03 o 
  -6   3  11       29.46       31.96      8.79 o 
  -5   3  11       85.07       85.15      6.67 o 
  -4   3  11        4.75        2.44      2.24 o 
  -3   3  11      119.70      131.79      5.45 o 
  -2   3  11      436.33      448.30      9.56 o 
  -1   3  11       15.03       19.66      4.34 o 
   0   3  11       85.71       85.38      4.17 o 
   1   3  11       72.17       67.70      3.98 o 
   2   3  11       69.39       69.29      4.28 o 
   3   3  11        0.95        0.18      1.86 o 
   4   3  11      100.00       99.66      4.64 o 
   5   3  11        7.48        4.98      2.37 o 
   6   3  11        4.22        2.50      2.41 o 
   7   3  11       62.18       60.44      5.93 o 
   8   3  11        5.45        3.34      3.12 o 
  -8   4  11        0.84       -0.15      4.00 o 
  -7   4  11        5.69        6.95      4.30 o 
  -6   4  11        1.05        0.97      3.19 o 
  -5   4  11        3.86        0.96      3.75 o 
  -4   4  11       40.01       37.97      5.35 o 
  -3   4  11        4.06        4.52      2.79 o 
  -2   4  11      208.31      209.41      9.14 o 
  -1   4  11       65.79       71.44      4.65 o 
   0   4  11       76.87       78.35      5.11 o 
   1   4  11       31.04       26.54      4.92 o 
   2   4  11        0.20        3.16      2.27 o 
   3   4  11       36.33       38.51      4.06 o 
   4   4  11        0.41       -1.71      2.27 o 
   5   4  11        0.07       -0.73      2.29 o 
   6   4  11        7.83        4.52      3.20 o 
   7   4  11        2.51        1.29      3.12 o 
  -5   5  11        3.56       -2.20      3.60 o 
  -4   5  11       13.70       20.65      5.40 o 
  -3   5  11        5.63        1.59      3.44 o 
  -2   5  11       12.05       15.45      3.59 o 
  -1   5  11        8.54        4.75      3.57 o 
   0   5  11        0.42       -0.38      2.91 o 
   1   5  11        0.56       -1.14      2.44 o 
   2   5  11        2.07       -1.60      2.51 o 
   3   5  11        1.62        2.02      2.89 o 
   4   5  11        1.33        1.14      2.62 o 
 -10   0  12       23.56       21.56      5.91 o 
  -8   0  12       45.41       36.93      6.47 o 
  -6   0  12       16.74       10.14      3.69 o 
  -4   0  12       38.89       49.07      3.92 o 
  -2   0  12       47.70       51.71      6.72 o 
   0   0  12      106.67      117.35      8.16 o 
   2   0  12      306.54      301.60     12.80 o 
   4   0  12       51.41       59.87      7.91 o 
   6   0  12       63.73       65.11      9.11 o 
   8   0  12       72.16       78.41      6.03 o 
 -11   1  12        7.63        7.96      3.97 o 
 -10   1  12       34.56       33.98     13.24 o 
  -9   1  12        0.97       -2.75      2.75 o 
  -8   1  12        3.34        2.18      2.16 o 
  -7   1  12        2.23       -1.57      2.42 o 
  -6   1  12        8.32        8.01      2.31 o 
  -5   1  12       48.09       60.65      5.58 o 
  -4   1  12        2.17        1.55      1.80 o 
  -3   1  12      115.77      119.15      5.28 o 
  -2   1  12        5.63        1.31      1.86 o 
  -1   1  12       74.22       74.60      3.88 o 
   0   1  12      290.47      263.98      8.41 o 
   1   1  12      201.10      172.49      7.05 o 
   2   1  12       10.91        9.46      3.08 o 
   3   1  12        4.19        4.27      2.20 o 
   4   1  12        0.52       -1.74      1.98 o 
   5   1  12        9.66       11.36      2.83 o 
   6   1  12        6.82        1.52      2.44 o 
   7   1  12        0.83       -0.73      2.20 o 
   8   1  12        0.01        0.03      2.53 o 
   9   1  12       13.79       10.65      4.78 o 
 -10   2  12        0.61       -4.96      4.96 o 
  -9   2  12        9.86       10.57      4.05 o 
  -8   2  12      139.04      144.17      7.47 o 
  -7   2  12        0.33       -3.41      3.41 o 
  -6   2  12        0.43        0.70      2.79 o 
  -5   2  12        0.00       -1.76      1.97 o 
  -4   2  12        0.20        0.04      2.01 o 
  -3   2  12        0.36       -1.89      1.89 o 
  -2   2  12      498.94      509.54      9.91 o 
  -1   2  12      167.69      161.37      5.63 o 
   0   2  12       48.63       49.41      9.69 o 
   1   2  12      116.23      103.07      6.53 o 
   2   2  12       28.51       32.59      3.52 o 
   3   2  12        5.07        1.03      2.09 o 
   4   2  12        0.93       -1.81      1.81 o 
   5   2  12        4.73       -1.59      1.93 o 
   6   2  12        3.47        4.23      2.38 o 
   7   2  12       14.36       14.35      3.06 o 
   8   2  12       34.67       39.48      5.60 o 
   9   2  12       25.91       25.14      5.07 o 
  -9   3  12       54.90       73.01      9.25 o 
  -8   3  12        1.39       -0.96      3.40 o 
  -7   3  12       38.20       40.40      5.65 o 
  -6   3  12       21.04       16.95      4.45 o 
  -5   3  12       30.78       24.06      4.77 o 
  -4   3  12       59.57       76.29      5.45 o 
  -3   3  12        6.14        6.74      2.78 o 
  -2   3  12        5.07        2.06      2.34 o 
  -1   3  12       58.47       63.90      7.07 o 
   0   3  12       16.63       16.48      2.97 o 
   1   3  12       40.34       44.30      4.09 o 
   2   3  12        0.93       -0.75      2.86 o 
   3   3  12       12.01       12.56      2.86 o 
   4   3  12       15.12       12.56      2.90 o 
   5   3  12       81.12       84.77      5.14 o 
   6   3  12       16.63        7.39      2.80 o 
   7   3  12        3.50       -0.92      3.09 o 
  -7   4  12       20.67       24.70      7.30 o 
  -6   4  12        2.09        0.46      3.50 o 
  -5   4  12        0.57       -2.57      3.28 o 
  -4   4  12        0.36       -2.81      2.81 o 
  -3   4  12       25.98       24.81      4.20 o 
  -2   4  12       10.30        9.66      3.29 o 
  -1   4  12        0.50        1.43      2.51 o 
   0   4  12       16.26       15.06      3.89 o 
   1   4  12       10.23        9.17      3.03 o 
   2   4  12       45.11       47.54      4.45 o 
   3   4  12       17.78       20.85      3.98 o 
   4   4  12       19.75       26.08      3.87 o 
   5   4  12       12.36        9.81      3.02 o 
  -2   5  12        2.34        1.12      3.98 o 
  -1   5  12        0.07       -3.25      3.25 o 
   0   5  12        0.06       -2.95      2.95 o 
   1   5  12        6.30        3.67      3.33 o 
  -9   0  13        7.73        7.49      4.36 o 
  -7   0  13       22.00       23.71      5.43 o 
  -5   0  13       90.43       85.69      7.46 o 
  -3   0  13        2.05       -2.01      2.88 o 
  -1   0  13       13.45       12.35      4.43 o 
   1   0  13       38.69       52.59      7.28 o 
   3   0  13       83.40       72.53      7.35 o 
   5   0  13        5.24        1.97      4.05 o 
   7   0  13       51.41       60.64      9.18 o 
 -10   1  13       38.18       28.91      7.56 o 
  -9   1  13       17.67       14.14      5.59 o 
  -8   1  13        6.15        5.15      4.10 o 
  -7   1  13        2.52        6.49      3.27 o 
  -6   1  13        0.08       -0.89      2.05 o 
  -5   1  13        3.38        1.18      2.20 o 
  -4   1  13        4.05        5.39      2.32 o 
  -3   1  13       12.25        9.98      2.44 o 
  -2   1  13        9.24        7.81      2.29 o 
  -1   1  13        0.30       -1.50      1.85 o 
   0   1  13        1.25        2.35      2.04 o 
   1   1  13        5.05        1.92      4.54 o 
   2   1  13       25.09       24.43      4.00 o 
   3   1  13       15.92       11.39      3.38 o 
   4   1  13        2.73       -1.33      3.48 o 
   5   1  13       13.07        9.60      4.46 o 
   6   1  13        2.05       -1.06      2.29 o 
   7   1  13       20.41       15.43      3.38 o 
   8   1  13        4.98        5.25      2.94 o 
  -9   2  13       74.49       82.39     10.06 o 
  -8   2  13        0.60        5.69      3.61 o 
  -7   2  13       16.91       26.45      4.92 o 
  -6   2  13       13.54       14.32      4.02 o 
  -5   2  13       13.01       19.94      3.15 o 
  -4   2  13        1.96        2.63      2.34 o 
  -3   2  13        0.07       -0.57      2.05 o 
  -2   2  13       65.76       78.30      6.65 o 
  -1   2  13      341.70      323.12      8.17 o 
   0   2  13       58.72       48.64      5.47 o 
   1   2  13       78.82       85.28      9.18 o 
   2   2  13        0.27       -0.81      2.10 o 
   3   2  13        0.48       -2.28      2.28 o 
   4   2  13        0.61        0.00      2.18 o 
   5   2  13        0.11       -1.76      2.30 o 
   6   2  13        0.32       -2.49      2.49 o 
   7   2  13      180.63      179.87     10.41 o 
   8   2  13       11.80       12.10      4.62 o 
  -8   3  13       37.96       45.17      6.67 o 
  -7   3  13        1.16       -0.33      3.66 o 
  -6   3  13       36.29       34.97      5.42 o 
  -5   3  13        0.37        1.57      3.20 o 
  -4   3  13        4.98        8.65      3.06 o 
  -3   3  13        6.96        8.38      3.07 o 
  -2   3  13        1.87        0.53      2.44 o 
  -1   3  13        3.35        7.75      2.79 o 
   0   3  13       13.57       13.34      3.81 o 
   1   3  13        0.00       -0.30      2.37 o 
   2   3  13       10.53        5.77      2.57 o 
   3   3  13        3.71        1.79      2.49 o 
   4   3  13        6.09        0.49      2.46 o 
   5   3  13        3.27        0.69      2.67 o 
   6   3  13       27.35       30.37      4.14 o 
  -5   4  13        0.00        2.47      3.68 o 
  -4   4  13       38.32       44.34      6.23 o 
  -3   4  13       22.95       10.01      4.24 o 
  -2   4  13       10.80        9.61      4.89 o 
  -1   4  13       12.39        4.43      3.71 o 
   0   4  13        0.09       -2.28      2.28 o 
   1   4  13        0.78       -0.99      2.40 o 
   2   4  13       39.81       42.97      4.65 o 
   3   4  13        4.35        2.33      2.69 o 
   4   4  13       14.98       15.27      3.53 o 
  -6   0  14       35.49       45.80      7.74 o 
  -4   0  14      229.31      233.71     12.24 o 
  -2   0  14       23.15       30.25      6.30 o 
   0   0  14        9.10        8.69      4.43 o 
   2   0  14       47.54       43.37      7.25 o 
   4   0  14        4.33        5.94      4.01 o 
   6   0  14       24.86       19.21      6.58 o 
  -9   1  14        7.17        6.47      5.80 o 
  -8   1  14       32.38       34.16      5.41 o 
  -7   1  14       10.71       10.46      3.90 o 
  -6   1  14        1.64        0.24      3.24 o 
  -5   1  14        1.38        1.15      2.16 o 
  -4   1  14       25.10       24.43      3.41 o 
  -3   1  14       12.85       15.41      2.95 o 
  -2   1  14       16.54       20.55      4.91 o 
  -1   1  14       13.15       11.71      3.60 o 
   0   1  14        0.01        2.44      2.58 o 
   1   1  14       17.19       16.19      4.00 o 
   2   1  14       34.56       37.25      4.78 o 
   3   1  14        3.01        2.41      2.96 o 
   4   1  14       12.51        8.14      3.43 o 
   5   1  14        0.34       -3.11      3.11 o 
   6   1  14       26.61       20.67      3.69 o 
   7   1  14        0.00       -2.65      2.65 o 
  -8   2  14       23.85       26.02      8.79 o 
  -7   2  14        1.96        2.72      3.42 o 
  -6   2  14       10.62        7.15      3.62 o 
  -5   2  14        0.60       -2.81      2.81 o 
  -4   2  14        6.23        6.25      2.67 o 
  -3   2  14       24.98       29.52      3.86 o 
  -2   2  14        2.08        1.54      2.46 o 
  -1   2  14        0.13        0.78      2.31 o 
   0   2  14      222.72      203.37      6.81 o 
   1   2  14       12.53       11.70      3.74 o 
   2   2  14        4.47        0.05      2.83 o 
   3   2  14        3.03        0.92      2.42 o 
   4   2  14       27.04       21.95      3.63 o 
   5   2  14        0.23       -0.58      2.37 o 
   6   2  14       64.52       71.10      7.42 o 
  -6   3  14        0.94       -3.41      3.41 o 
  -5   3  14        0.50       -3.39      3.39 o 
  -4   3  14        0.27       -2.76      2.76 o 
  -3   3  14      212.47      214.91      7.56 o 
  -2   3  14       79.55       73.14      7.13 o 
  -1   3  14       34.36       38.89      4.59 o 
   0   3  14       10.90        6.50      6.54 o 
   1   3  14       35.34       29.42      5.75 o 
   2   3  14       34.09       33.01      4.20 o 
   3   3  14        4.58        2.21      2.86 o 
   4   3  14        1.89        0.09      2.58 o 
   5   3  14        0.59        0.00      2.74 o 
  -2   4  14        1.47       -3.97      3.97 o 
  -1   4  14        5.76        6.22      3.30 o 
   0   4  14        7.87        3.56      6.24 o 
   1   4  14        1.33       -0.87      2.98 o 
  -5   0  15        3.97        4.92      4.36 o 
  -3   0  15        5.40        5.73      4.33 o 
  -1   0  15       11.10        9.25      4.68 o 
   1   0  15        0.97        4.15      4.43 o 
   3   0  15        3.00       10.55      5.45 o 
   5   0  15       17.39       12.24      6.12 o 
  -7   1  15        9.41        9.27      3.88 o 
  -6   1  15        2.70        4.15      4.82 o 
  -5   1  15        2.63        4.05      3.14 o 
  -4   1  15       26.76       36.65      6.74 o 
  -3   1  15       36.88       47.15      7.30 o 
  -2   1  15        0.00       -1.42      2.49 o 
  -1   1  15        9.71        9.97      3.74 o 
   0   1  15        6.87        6.20      3.12 o 
   1   1  15        4.68        6.03      3.11 o 
   2   1  15       16.54       16.06      3.90 o 
   3   1  15       21.57       21.38      4.41 o 
   4   1  15        0.39       -1.42      2.89 o 
   5   1  15        0.91       -0.19      3.16 o 
   6   1  15       72.55       80.68      7.63 o 
  -6   2  15        5.46        2.57      6.42 o 
  -5   2  15        1.28       -0.65      3.89 o 
  -4   2  15        1.45        1.50      2.60 o 
  -3   2  15        0.63       -0.48      3.02 o 
  -2   2  15        0.45       -1.64      2.38 o 
  -1   2  15        6.13        5.30      3.17 o 
   0   2  15        0.00       -0.42      4.05 o 
   1   2  15        2.85        4.01      3.73 o 
   2   2  15        5.23        1.57      2.99 o 
   3   2  15       10.77        8.21      3.68 o 
   4   2  15        0.96       -1.75      3.40 o 
   5   2  15       22.96       26.77      4.25 o 
  -4   3  15        0.01       -2.43      3.63 o 
  -3   3  15       37.60       44.98      5.69 o 
  -2   3  15      305.97      305.08      9.56 o 
  -1   3  15        0.44        0.37      3.07 o 
   0   3  15       67.80       67.81      5.74 o 
   1   3  15       55.42       56.63      6.62 o 
   2   3  15       42.29       42.43      6.63 o 
  -6   0  16        0.48        2.92      5.14 o 
  -4   0  16       28.79       46.92      8.44 o 
  -2   0  16        2.92        4.01      4.75 o 
   0   0  16      102.15       88.33      8.41 o 
   2   0  16      101.86       90.37      8.72 o 
   4   0  16        6.90        3.20      4.57 o 
  -5   1  16        7.03        4.78      3.64 o 
  -4   1  16        3.46        2.38      3.33 o 
  -3   1  16        5.13        4.84      5.63 o 
  -2   1  16       23.99       38.64      6.03 o 
  -1   1  16        6.05        6.05      4.61 o 
   0   1  16        0.53        3.06      3.16 o 
   1   1  16        9.47        8.43      3.53 o 
   2   1  16        8.77       12.07      3.96 o 
   3   1  16        4.76        6.71      3.43 o 
   4   1  16        3.82        2.76      3.29 o 
  -4   2  16       13.59       21.98      4.69 o 
  -3   2  16        7.09        8.64      4.22 o 
  -2   2  16      187.23      194.08     23.74 o 
  -1   2  16       22.23       13.56      4.46 o 
   0   2  16        0.33       -1.06      3.22 o 
   1   2  16       32.85       33.63      5.38 o 
   2   2  16        6.16        6.25      3.83 o 
  -1   0  17        1.52        7.14      4.71 o 
                                                 
